# Supplementary material for: Refinement of efficient encodings of movement in the dorsolateral striatum throughout learning
Source: Cell Rep. Author manuscript; Available in PMC 2025 Nov 6. (PMC12590872; doi:10.1016/j.celrep.2025.116229)
Supplement: 4 [file NIHMS2113399-supplement-4.xlsx]

## Sheet: Figure_1cd
Figure 1d
D1_velocities									vel_mean
1.89671	2.92906	4.99156	6.49071	1.69419	2.62599	4.26977	5.60683		7.82818	11.2032	16.6558	29.0811	29.2598	33.1	37.4109	35.7784
12.0758	11.8169	29.1277	94.5488	100.209	98.0211	129.123	49.511
9.3842	5.5428	10.0629	17.6633	24.1172	21.1287	35.9338	63.8044
5.64671	4.08038	6.38585	6.82046	16.2687	9.28446	6.8489	5.31678
4.22389	3.36047	10.3109	4.70355	3.90231	8.71152	14.5715	12.297
0.936598	1.1849	23.7334	14.787	19.1395	30.0487	13.843	9.00287
9.24463	11.5083	12.856	22.3474	50.6989	20.8159	50.6989	17.639
A2a_velocities
6.92074	7.56441	8.86512	31.6871	20.0206	28.1906	21.8451	30.6469
9.01012	7.81981	15.8988	14.6226	6.01302	19.3637	21.1156	20.8642
24.8791	43.2649	43.6495	63.715	80.6798	116.069	146.197	150.758
7.63026	41.2296	37.3898	67.0332	40.2714	56.1008	38.0486	90.9783
13.621	10.735	16.1406	34.0921	20.3413	16.469	12.9795	10.9697
1.54535	2.39482	8.21889	16.9405	9.34457	14.6648	9.47352	16.5272
2.57933	3.41282	5.55009	11.6835	16.9368	21.9052	18.8044	16.9752
D1_time_running
0.087	0.0746775	0.119167	0.175625	0.09175	0.101753	0.163417	0.162875
0.109125	0.124	0.2365	0.558625	0.537083	0.560958	0.630792	0.38375
0.111375	0.0805	0.139875	0.194583	0.239917	0.267083	0.418583	0.597292
0.1145	0.0703333	0.142	0.231292	0.236625	0.157792	0.149417	0.140792
0.0835417	0.083625	0.211375	0.137208	0.134792	0.262208	0.190583	0.110583		tr_mean
0.047	0.15025	0.37425	0.216792	0.251458	0.325292	0.243125	0.141583
0.254583	0.237958	0.233875	0.294333	0.477625	0.279833	0.477625	0.27875
									0.151342	0.201072	0.27064	0.363164	0.346345	0.381185	0.383693	0.370035
A2a_time_running
0.089875	0.123542	0.142125	0.392625	0.288125	0.421417	0.338958	0.378792
0.137708	0.15275	0.231708	0.324542	0.182875	0.394583	0.400583	0.431917
0.38425	0.532958	0.611833	0.684875	0.713125	0.814625	0.906375	0.830917
0.154042	0.487417	0.550542	0.739917	0.589208	0.658667	0.506292	0.775083
0.3165	0.259042	0.311292	0.425708	0.40525	0.376542	0.306292	0.352542
0.0870417	0.146542	0.17	0.286042	0.321458	0.281708	0.2565	0.228412
0.14225	0.291417	0.314417	0.422125	0.379542	0.434125	0.383167	0.367208

## Sheet: Figure_1e
Figure 1e
D1_pos_mod
0.112299	0.293814	0.37931	0.410042	0.330275	0.456311	0.601896	0.399103
0.2	0.235294	0.276471	0.0888889	0.0744681	0.0679612	0.15508	0.0517241
0.392045	0.253968	0.349206	0.539683	0.640884	0.409091	0.357843	0.330049
0.307407	0.209677	0.232759	0.448413	0.157258	0.146119	0.239631	0.228571
0.374233	0.308824	0.283333	0.383562	0.133333	0.232759	0.394161	0.421875
0.0465116	0.0704225	0.118519	0.179688	0.108696	0.140496	0.165354	0.1875
D1_pos_mod_mean
0.23875	0.228667	0.273266	0.341713	0.240819	0.242123	0.318994	0.269804

## Sheet: Figure_1f
Figure 1f
A2a_pos_mod
0.492063	0.609375	0.801527	0.459459	0.325581	0.213235	0.459016	0.594828
0.412371	0.28972	0.316832	0.117647	0.215517	0.0847458	0.12037	0.0505051
0.259615	0.07	0.0285714	0.0530973	0.135593	0.0517241	0.15873	0.018018
0.427184	0.265306	0.113208	0.125	0.218182	0.118182	0.140187	0.0319149
0.287129	0.0721649	0.105263	0.1	0.132653	0.163265	0.209302	0.244186
0.120172	0.0443548	0.077551	0.0509804	0.124	0.0522088	0.113821	0.096
A2a_pos_mod_mean
0.333089	0.225153	0.240492	0.151031	0.191921	0.113894	0.200238	0.172575

## Sheet: Figure_1g
Figure 1g
D1_event_rates_early
0.498003	0.48488	0.509888	0.764622	1.15138	1.31566	1.4961	1.54344	1.55056	1.82731	1.94567	2.30843
0.780022	0.789538	0.800065	0.956827	1.38147	1.84117	1.45792	1.30538	1.55326	1.36086	1.38542	1.56662
0.655095	0.656946	0.699768	0.975539	1.39643	1.33831	1.47739	1.92178	2.02992	2.37524	2.12855	2.15371
0.66135	0.670468	0.734988	0.907092	1.28118	1.49107	1.24021	1.46762	1.74249	1.66377	1.62021	1.73045
0.692322	0.72032	0.74862	0.980292	1.40759	1.23827	1.38337	1.79989	2.20832	1.81216	1.69319	1.68845
0.963976	0.945804	1.0153	0.994934	0.978656	1.05315	1.03422	1.68115	0.993914	1.07945	1.02049	1.11618
D1_event_rates_late
0.484724	0.480182	0.496935	0.579829	0.742921	0.874147	1.22328	1.61495	1.88647	2.22042	2.61188	2.78849
0.816262	0.798456	0.802783	0.860089	0.943679	0.924373	0.925948	0.96817	0.999237	1.0183	1.09076	0.996042
0.747364	0.747529	0.779467	0.89425	1.05109	1.09694	1.13216	1.18573	1.32212	1.34559	1.26162	1.36064
0.892236	0.898393	0.954145	1.09432	1.28908	1.28374	1.30472	1.3065	1.40243	1.58103	1.76993	1.82973
0.695544	0.726231	0.820976	1.09624	2.05209	2.81215	1.7397	1.74385	2.50584	2.00117	2.30771	1.50921
0.923519	0.936009	0.935674	0.991537	1.06011	1.21868	1.26051	1.30901	1.23841	1.25098	1.35125	1.19487
D1_event_rates_early_mean
0.708461	0.711326	0.751438	0.929884	1.26612	1.37961	1.3482	1.61988	1.67974	1.68646	1.63225	1.76064
D1_event_rates_late_mean
0.759942	0.764467	0.79833	0.919377	1.18983	1.36834	1.26439	1.3547	1.55908	1.56958	1.73219	1.61316

## Sheet: Figure_1h
Figure 1h
A2a_event_rates_early
0.493922	0.521886	0.627817	1.21773	2.63928	2.6707	2.72356	2.87496	2.95943	3.30816	3.16898	3.53582
0.614778	0.63229	0.796616	1.08687	1.47755	1.75753	1.82092	2.00762	2.19105	2.15444	2.06057	2.09808
0.800399	0.781223	0.853477	0.918602	1.03645	1.04477	1.16555	1.36405	1.31529	1.26332	1.26168	1.40576
0.819986	0.851442	0.928972	1.12252	1.15247	1.22656	1.15446	1.41878	1.39638	1.34456	1.36313	1.36783
0.842654	0.850381	0.859654	0.921595	0.993129	1.0444	1.13638	1.2075	1.23265	1.28554	1.35052	1.37137
0.729559	0.772396	0.777651	0.838216	1.00486	1.10844	1.16518	1.21892	1.19029	1.33142	1.41183	1.53832
A2a_event_rates_late
0.745807	0.744788	0.819979	1.02088	1.12751	1.0446	1.10396	1.40866	1.72259	1.95575	2.02553	1.83089
0.89552	0.9148	0.953762	1.05896	1.07528	1.22353	1.16789	1.26063	1.1953	1.16672	1.11577	1.16487
1.00922	1.03117	0.957582	0.900622	0.863667	0.84034	0.852906	0.91461	0.881829	0.899243	0.93454	0.909499
0.878754	0.914983	0.976155	1.03042	1.02431	1.05608	1.095	1.04606	1.07196	1.06784	1.04198	1.08312
0.930269	0.930711	0.960647	1.01076	1.09511	1.15261	1.20671	1.23651	1.33407	1.38447	1.55473	1.48083
0.942746	0.949189	1.00048	1.05755	1.06887	1.11794	1.16842	1.16399	1.21699	1.18597	1.18327	1.19496
A2a_event_rates_early_mean
0.716883	0.734936	0.807365	1.01759	1.38396	1.4754	1.52768	1.68197	1.71418	1.78124	1.76945	1.8862
A2a_event_rates_late_mean
0.900386	0.914273	0.944767	1.0132	1.04246	1.07252	1.09915	1.17174	1.23712	1.27667	1.3093	1.27736

## Sheet: Figure_1i
Figure 1i
D1_avg_speed_onsets_early
0.0699878	0.00964197	-0.0108412	0.00121912	0.00326084	-0.0182641	-0.029733	-0.0271464	-0.0249391	-0.0232816	-0.00454787	0.00216375	-0.00268706	-0.0139252	-0.00993622	-0.00238942	-0.0101091	-0.0106196	-0.00996102	-0.0128682	-0.02324	-0.0184478	-0.0226195	-0.0314304	-0.0331662	-0.0151391	-0.00970856	-0.029164	-0.0453434	-0.0595126	-0.0663074	-0.0771073	-0.0814276	-0.082573	-0.0916478	-0.100303	-0.086832	-0.0837759	-0.0662817	0.00479949	0.165226	0.409992	0.651945	0.784079	0.855794	0.950137	1.04749	1.15588	1.19937	1.17368
0.0567548	0.0344701	0.0285783	0.028413	0.0158401	0.00976349	-0.00346288	-0.00783591	-0.0106175	-0.0129228	-0.0173968	-0.0138593	-0.00200208	0.0113297	0.0030988	0.00407099	0.0241551	0.037566	0.0336568	0.0234938	0.0256116	0.0306202	0.0198413	0.000993964	-0.00567906	-0.0200702	-0.0361647	-0.049926	-0.0409371	-0.0330207	-0.041409	-0.0620502	-0.0792451	-0.0687227	-0.0470526	-0.0416503	-0.0225175	-0.0109852	-0.000478655	0.0523958	0.165726	0.311847	0.471314	0.610809	0.757648	0.904908	1.03909	1.20331	1.35857	1.50762
0.0634089	0.0435273	0.0335249	0.00510087	-0.0260158	-0.0252928	-0.01797	-0.0148587	-0.0186989	-0.0155181	0.0160912	0.0169662	0.00774522	0.0138555	0.0104723	-0.00598725	-0.0268766	-0.0288137	-0.0188945	-0.0251069	-0.0498583	-0.0327482	-0.0117855	-0.0251121	-0.0320629	-0.0342091	-0.0420624	-0.072229	-0.0962179	-0.0968192	-0.0977405	-0.134816	-0.162884	-0.15007	-0.16306	-0.168455	-0.140667	-0.0918289	-0.0286694	0.0334251	0.141183	0.306968	0.464863	0.581125	0.730528	0.885262	0.999035	1.0998	1.22579	1.34314
0.0479187	0.0222642	0.000944826	-0.0224832	-0.0410979	-0.0426663	-0.0448022	-0.0672388	-0.0766745	-0.0798654	-0.0883033	-0.0849019	-0.0737714	-0.0777792	-0.0588062	-0.057543	-0.0742266	-0.0665498	-0.046639	-0.0341592	-0.0439346	-0.0688267	-0.0711584	-0.0631493	-0.0734425	-0.0765774	-0.0684976	-0.0807205	-0.106062	-0.118835	-0.115444	-0.121535	-0.119832	-0.114529	-0.12062	-0.109639	-0.0981477	-0.0754227	-0.0411025	0.00209357	0.13425	0.307935	0.418547	0.507065	0.581595	0.630833	0.701019	0.776477	0.891565	1.02812
0.0126591	0.0310228	0.0267069	0.00601449	-0.00299108	0.00694655	-0.00178663	-0.0108579	-0.0211341	-0.0190048	-0.00620279	-0.0117987	-0.0286987	-0.0301689	-0.0381784	-0.0521023	-0.0529314	-0.0575022	-0.0671898	-0.0767217	-0.0956424	-0.100993	-0.0994261	-0.112963	-0.118957	-0.12474	-0.132067	-0.128682	-0.119013	-0.116786	-0.133753	-0.152974	-0.14007	-0.135294	-0.134538	-0.120745	-0.107059	-0.0955278	-0.0717836	-0.00229128	0.113101	0.304418	0.508291	0.701251	0.848544	0.983827	1.13544	1.32983	1.53272	1.71078
-0.0041991	-0.00752975	0.00936851	0.0352838	0.0494421	0.0774276	0.106385	0.0701615	0.0534064	0.0347951	0.0172541	0.00120214	-0.021885	-0.0457569	-0.0586574	-0.0683491	-0.0872955	-0.0820257	-0.0611632	-0.0152457	0.007147	0.022071	0.043237	0.0560208	0.0261226	-0.0183441	-0.0225548	-0.0105382	-0.022708	-0.0251067	-0.0313682	-0.0477052	-0.0893447	-0.101929	-0.0854091	-0.030429	-0.0391862	-0.0375969	-0.030651	-0.0161486	0.112395	0.356647	0.562563	0.689748	0.811768	0.922993	1.12319	1.30236	1.40909	1.49667
D1_avg_speed_offsets_early
0.937509	0.973497	0.989092	1.00246	1.02956	1.02797	0.988496	0.913756	0.863855	0.823019	0.818708	0.84298	0.908214	0.994063	1.06995	1.18548	1.313	1.40581	1.49701	1.6139	1.69803	1.76341	1.78708	1.80218	1.8264	1.82503	1.79344	1.75154	1.68174	1.64863	1.70695	1.73818	1.66805	1.5248	1.33699	1.15127	1.02292	0.924395	0.81154	0.607086	0.329577	0.132488	0.0294107	-0.013588	-0.0259869	-0.0341393	-0.049277	-0.0641124	-0.0639935	-0.0610536
4.85191	4.84802	4.80817	4.8233	4.89345	4.94686	4.94648	4.90467	4.84344	4.75553	4.63332	4.51674	4.40026	4.2721	4.16636	4.09316	4.05104	4.00673	3.92934	3.81968	3.71114	3.63481	3.56937	3.44078	3.24258	3.03287	2.8575	2.73014	2.65895	2.65831	2.58248	2.34744	2.05424	1.81961	1.6383	1.45861	1.26069	1.06261	0.83889	0.553655	0.333949	0.25671	0.243571	0.221187	0.193766	0.171983	0.154876	0.133537	0.120079	0.136237
3.76861	3.5898	3.50446	3.52015	3.53102	3.58064	3.59058	3.55074	3.5193	3.50718	3.51291	3.50042	3.41585	3.28682	3.15347	3.10963	3.18486	3.26453	3.26169	3.22509	3.18335	3.10842	3.07263	3.09178	3.0054	2.82374	2.63619	2.51308	2.45935	2.44592	2.44106	2.34537	2.11808	1.85155	1.6233	1.42565	1.2432	1.052	0.837826	0.561545	0.294445	0.161026	0.0925901	0.0517794	0.0380115	0.0218745	-0.0073223	-0.029674	-0.0316373	-0.0195976
2.46389	2.29268	2.14655	2.02464	1.93805	1.96536	2.06816	2.15389	2.20542	2.24298	2.28674	2.37564	2.46515	2.56944	2.66993	2.71349	2.72895	2.76084	2.80258	2.84873	2.9201	2.96564	2.93548	2.88548	2.82603	2.69846	2.5022	2.28644	2.11356	2.01133	1.93464	1.78963	1.5932	1.35154	1.14508	1.02622	0.955111	0.861292	0.735701	0.55659	0.346178	0.230931	0.211177	0.201239	0.169475	0.136131	0.100921	0.0895811	0.0824838	0.0802968
2.90011	2.90923	2.89987	2.88289	2.83493	2.77115	2.67734	2.56258	2.49553	2.43248	2.35071	2.26786	2.21998	2.20688	2.21118	2.22281	2.24435	2.23816	2.19153	2.15158	2.08259	1.99369	1.8845	1.7594	1.68038	1.62987	1.6384	1.68695	1.76878	1.95369	2.19834	2.30835	2.2662	2.15069	1.97108	1.76197	1.52457	1.30093	1.04519	0.683555	0.303925	0.108033	0.0343802	0.00342708	-0.00051553	-0.00699399	-0.0159473	-0.0259602	-0.0310031	-0.0242993
1.0404	0.963733	0.934084	0.975116	0.972443	0.969728	0.932337	0.885782	0.821395	0.765116	0.710774	0.713832	0.708697	0.686909	0.718046	0.74303	0.770251	0.78138	0.799984	0.859083	0.933697	0.961035	0.972487	0.954839	0.922269	0.911145	0.927982	1.02135	1.11825	1.18122	1.24641	1.30436	1.34626	1.311	1.22729	1.14577	1.05755	0.937852	0.796005	0.612296	0.377207	0.191223	0.0793836	0.063117	0.0391547	0.0143748	0.0123435	-0.00932429	-0.0192291	0.0256976
D1_avg_speed_onsets_late
0.103172	0.0895402	0.0786335	0.0774104	0.0726039	0.052894	0.050946	0.0492296	0.0242567	0.0245467	0.025535	0.0180063	0.0112866	0.0265337	0.0290383	0.00433024	-0.00669823	0.0126677	0.00322388	-0.0123749	0.0102806	0.0195866	0.0162651	0.00117462	0.00418977	0.0321739	0.0240849	0.00243449	0.0190679	0.0210077	-0.00836929	-0.0207245	-0.0244269	-0.00416662	-0.0118099	-0.0390433	-0.0389162	-0.02269	-0.0335967	-0.03119	0.0827925	0.376568	0.560844	0.593925	0.654088	0.742025	0.840195	0.904878	0.988498	1.08585
0.0949836	0.0756281	0.0554761	0.0419621	0.0323853	0.0445069	0.0563094	0.0521801	0.0590101	0.0662017	0.0566353	0.055239	0.0649101	0.0641264	0.0582907	0.0489453	0.052456	0.057211	0.0497217	0.0437896	0.0484186	0.0435916	0.0423083	0.042315	0.0418793	0.0419472	0.0296699	0.0302089	0.0349641	0.0284045	0.0262809	0.0188429	2.54374e-05	-0.0185457	-0.0332634	-0.0462082	-0.0452068	-0.0511346	-0.0442146	-0.00403861	0.131894	0.38308	0.657734	0.888691	1.0639	1.25127	1.47138	1.66212	1.85998	2.09837
0.086356	0.0655752	0.0527113	0.0481269	0.0480161	0.0363184	0.029251	0.0269526	0.0182247	0.0170571	0.013053	0.0170118	0.0242111	0.018647	0.0147421	0.02076	0.0243381	0.0226003	0.0297016	0.0307106	0.0306597	0.0247475	0.0211837	0.0291653	0.0374591	0.0325976	0.0242451	0.0212844	0.00864203	-0.000147522	0.000606818	-0.0122234	-0.0227066	-0.0267555	-0.042661	-0.0585625	-0.0654338	-0.0650445	-0.0443699	0.00820454	0.148757	0.355563	0.52692	0.670787	0.852766	1.06559	1.27707	1.49833	1.69088	1.81963
0.0617514	0.0512098	0.0395809	0.0250857	0.0275505	0.0272417	0.0225177	0.0305276	0.0215567	0.0192327	0.0229305	0.0167126	0.0161934	0.0199797	0.0213496	0.0183445	0.0173151	0.0208049	0.0233204	0.0117758	0.00736819	0.0182692	0.016764	0.00537568	-0.00684482	-0.00474637	-0.00933734	-0.00976686	0.00146941	0.00262399	-0.00741675	-0.0331033	-0.0539505	-0.0554753	-0.0579982	-0.0600703	-0.0591677	-0.0648347	-0.0441538	0.00961286	0.130919	0.330294	0.505204	0.607182	0.681966	0.78433	0.902569	0.991202	1.04294	1.06808
0.0582145	0.0555195	0.0511246	0.0497149	0.0523171	0.0565089	0.0528724	0.0409938	0.0398672	0.0385751	0.0382714	0.0376486	0.0306211	0.0258575	0.0260766	0.0272167	0.0297266	0.0330901	0.0299059	0.028298	0.0274976	0.0307167	0.035028	0.034541	0.0365463	0.0368196	0.031401	0.0306965	0.0367534	0.0404841	0.0332245	0.0103547	-0.000527834	-0.00772197	-0.0161237	-0.0186992	-0.0203551	-0.0288159	-0.0278663	0.00665842	0.125702	0.34754	0.608064	0.893327	1.20366	1.54158	1.89702	2.29484	2.73819	3.1668
0.0379067	0.0274923	0.0136499	-0.00644951	-0.00687588	-0.00530628	-0.0126421	-0.0302791	-0.0484576	-0.0533101	-0.048852	-0.0489756	-0.0615975	-0.0647992	-0.0668626	-0.0658628	-0.0629108	-0.0590095	-0.0545484	-0.0597489	-0.0616847	-0.0665707	-0.0718722	-0.0692491	-0.0642088	-0.0655012	-0.0848748	-0.0982045	-0.107631	-0.102603	-0.117054	-0.135264	-0.137937	-0.127287	-0.119658	-0.111309	-0.081223	-0.0614897	-0.0424374	-0.000541037	0.140061	0.410148	0.64477	0.820379	1.01687	1.22715	1.43516	1.65023	1.84321	2.00198
D1_avg_speed_offsets_late
2.44212	2.5136	2.62816	2.71157	2.70239	2.62902	2.54564	2.50755	2.48246	2.41854	2.30254	2.16099	2.0291	1.96038	1.93796	1.92277	1.89351	1.81304	1.72241	1.67936	1.67735	1.63166	1.57662	1.60156	1.6517	1.61137	1.50229	1.42062	1.37404	1.36066	1.41778	1.475	1.42419	1.2736	1.1026	0.989171	0.920695	0.845669	0.737759	0.562421	0.343017	0.225096	0.190371	0.174062	0.138242	0.112687	0.0990641	0.0752576	0.0718098	0.0758427
8.50949	8.45589	8.37598	8.33259	8.24596	8.14678	8.00928	7.87621	7.74389	7.60125	7.39823	7.13306	6.88921	6.6667	6.40963	6.12565	5.83075	5.53013	5.22022	4.91717	4.65366	4.42009	4.15902	3.87889	3.64223	3.44644	3.25704	3.05533	2.90098	2.83186	2.77112	2.61224	2.3605	2.09514	1.8324	1.59545	1.38156	1.15193	0.879491	0.562816	0.265738	0.11815	0.077265	0.0578371	0.0529752	0.0424435	0.0347704	0.0444887	0.0401614	0.0483534
2.76286	2.68797	2.60854	2.55424	2.47939	2.38325	2.30483	2.21721	2.12597	2.04224	1.98189	1.94718	1.92231	1.87702	1.83858	1.82841	1.84016	1.87123	1.88215	1.87099	1.83885	1.78823	1.72892	1.67233	1.62406	1.54638	1.4382	1.33339	1.27564	1.26781	1.29194	1.29233	1.2354	1.13523	1.01739	0.923044	0.855267	0.794095	0.693335	0.543497	0.370737	0.251363	0.201779	0.188621	0.183457	0.170479	0.147238	0.113847	0.105142	0.101265
3.65847	3.64405	3.6311	3.61497	3.60357	3.58993	3.59009	3.59363	3.57991	3.542	3.48344	3.37629	3.25263	3.11863	2.97579	2.83676	2.68548	2.53293	2.39189	2.23965	2.0956	1.97191	1.85234	1.74464	1.6591	1.59618	1.52469	1.45124	1.43007	1.4946	1.57857	1.60055	1.52741	1.40941	1.27841	1.15861	1.0418	0.929357	0.785863	0.571839	0.34303	0.216954	0.190729	0.190177	0.190252	0.172568	0.170453	0.161281	0.142257	0.139699
5.05183	5.1632	5.30441	5.4754	5.62353	5.72963	5.80391	5.86282	5.91921	5.93984	5.90212	5.79333	5.64622	5.49957	5.38016	5.26829	5.14225	4.99941	4.82496	4.64767	4.46916	4.28292	4.11388	3.92545	3.68509	3.41216	3.12146	2.83588	2.58293	2.38738	2.27094	2.12433	1.86026	1.57978	1.35211	1.18075	1.04837	0.917039	0.767597	0.570373	0.345732	0.204597	0.171072	0.164576	0.158269	0.13907	0.110005	0.0993893	0.101517	0.0975006
3.37462	3.32215	3.25698	3.20943	3.17143	3.13651	3.09993	3.06737	3.0508	3.03513	3.02041	2.99921	2.9638	2.90199	2.838	2.75147	2.65823	2.59634	2.54891	2.49554	2.44266	2.38422	2.35162	2.32765	2.27928	2.26226	2.25436	2.22466	2.19129	2.15112	2.11404	2.05608	1.92043	1.74432	1.5777	1.38682	1.17891	0.984547	0.794126	0.600232	0.39703	0.238955	0.158174	0.113534	0.0789446	0.067481	0.0740599	0.0649303	0.0564007	0.0553567
D1_avg_dF/F_onsets_early
1.21045	1.25183	1.22717	1.28357	1.16973	1.148	1.19984	1.26895	1.41152	1.27262	1.35848	1.36451	1.28668	1.32099	1.30807	1.34923	1.28684	1.19315	1.15573	1.15137	0.986852	0.962759	0.893547	0.847126	0.845131	0.788944	0.846926	0.819922	0.883714	0.974274	1.07223	1.08527	1.12415	1.19853	1.13234	1.1488	1.07273	1.14024	1.13423	1.08116	1.06034	1.12572	1.14469	1.12536	1.17937	1.20285	1.29813	1.27201	1.26286	1.20471
0.122745	0.0558117	0.0890074	0.104667	0.131139	0.145148	0.130735	0.0103757	0.100244	0.0381287	-0.00779482	0.0605167	0.0447135	0.0601359	0.00224546	0.0735663	0.0704541	0.0824609	0.10047	0.109796	0.118868	0.16178	0.15074	0.182287	0.186819	0.111006	0.190791	0.223412	0.236198	0.26194	0.279709	0.287285	0.293855	0.274681	0.305038	0.305372	0.313074	0.308197	0.297176	0.324489	0.344471	0.271441	0.343736	0.408787	0.44413	0.496969	0.522144	0.575312	0.640157	0.712707
0.25234	0.213053	0.233809	0.282799	0.178081	0.178492	0.218306	0.178583	0.164452	0.198021	0.155325	0.14654	0.164371	0.198143	0.151826	0.183331	0.14433	0.149482	0.21594	0.129813	0.0865696	0.148617	0.169819	0.162398	0.164057	0.218297	0.227458	0.225243	0.280979	0.331531	0.293798	0.387548	0.423026	0.507466	0.507454	0.67387	0.787161	0.890129	0.903865	0.958921	1.07476	1.13596	1.16887	1.24114	1.32712	1.40274	1.36273	1.42636	1.50559	1.53453
0.218656	0.217189	0.182116	0.168436	0.173322	0.1506	0.143619	0.114404	0.129512	0.165859	0.171701	0.1293	0.149092	0.143119	0.141491	0.172579	0.170437	0.120849	0.107237	0.152169	0.148923	0.128397	0.182293	0.132335	0.137733	0.174437	0.180572	0.168496	0.208911	0.2008	0.257091	0.185468	0.183045	0.193604	0.217109	0.21332	0.28383	0.292862	0.336662	0.455115	0.500941	0.549964	0.565796	0.643319	0.719105	0.781564	0.836516	0.901232	0.957016	0.981472
0.146204	0.134407	0.161608	0.0711166	0.137244	0.0532669	0.114816	0.101993	0.103003	0.131412	0.0725296	0.093962	0.103506	0.0718957	0.0970011	0.202687	0.181996	0.223742	0.164765	0.231721	0.228841	0.216886	0.223958	0.272073	0.202875	0.256906	0.318394	0.28552	0.322056	0.384342	0.408893	0.495252	0.432926	0.52525	0.433512	0.480771	0.471336	0.51501	0.452803	0.538175	0.585049	0.649762	0.71634	0.705696	0.766417	0.767488	0.778893	0.793449	0.868618	0.938275
0.0335165	0.149279	0.104026	0.185805	0.143853	0.121239	0.114794	0.109121	0.132918	0.130169	0.101557	0.0768854	0.109049	0.0549577	0.0782253	0.0971323	0.106881	0.128576	0.113936	0.0969083	0.0176831	0.0443236	0.0426597	0.0478766	0.104136	-0.0413478	0.108012	0.0795742	0.0782458	0.152241	0.120044	0.177461	0.235111	0.230503	0.265216	0.233532	0.236229	0.136057	0.223724	0.183609	0.249195	0.274676	0.311242	0.298947	0.289294	0.237304	0.282372	0.27577	0.185314	0.181869
D1_avg_dF/F_offsets_early
1.84155	1.92188	2.03451	1.98188	2.08225	2.13113	2.14721	2.13183	2.11652	2.11428	2.0341	2.00889	2.07437	2.01025	1.99479	1.95587	1.95632	1.96668	2.06438	2.12108	2.17479	2.18387	2.23077	2.14181	2.23001	2.18642	2.32999	2.16647	2.27916	2.24617	2.22695	2.21926	2.22555	2.12691	2.20479	2.22007	2.17912	2.30045	2.2621	2.3725	2.34658	2.30872	2.38001	2.38869	2.42885	2.49394	2.52046	2.49831	2.48821	2.51888
0.8982	0.982837	1.06115	1.05843	1.03748	1.09827	1.09784	1.09128	1.05435	1.01909	1.05654	1.01645	0.983775	0.956482	0.912996	0.910665	0.911977	0.874769	0.807228	0.821134	0.800056	0.813778	0.835717	0.821564	0.780213	0.78382	0.772332	0.79501	0.757607	0.742366	0.706822	0.71979	0.625652	0.660793	0.679695	0.669117	0.71456	0.707652	0.675827	0.720856	0.706137	0.713437	0.690442	0.72618	0.724901	0.641949	0.650509	0.667164	0.674113	0.653179
1.58825	1.56393	1.59642	1.61048	1.6277	1.58925	1.59805	1.55426	1.55584	1.55448	1.52806	1.58239	1.62858	1.65384	1.6186	1.65847	1.58445	1.68891	1.64656	1.60956	1.63002	1.58696	1.55673	1.60754	1.58787	1.57929	1.59697	1.56605	1.58861	1.51876	1.64051	1.62571	1.57625	1.65355	1.62265	1.71808	1.76374	1.6992	1.77283	1.75487	1.81835	1.7493	1.76327	1.75564	1.66433	1.67036	1.69402	1.7167	1.62423	1.57945
1.14447	1.10413	1.08117	1.02941	1.01917	1.01275	1.00294	1.04209	1.07785	1.04118	1.0476	1.1023	1.10807	1.05057	1.07071	1.02186	1.02392	0.97719	0.979819	0.96013	0.979209	0.992136	1.00319	1.02129	0.936618	0.959863	0.988893	1.04993	1.08475	1.08796	1.09923	1.18731	1.22807	1.19395	1.26338	1.23886	1.28876	1.29245	1.23783	1.21213	1.20085	1.22476	1.20504	1.16486	1.11732	1.14113	1.03111	1.03827	1.04043	0.96361
1.32248	1.31134	1.3094	1.38991	1.33336	1.35612	1.40344	1.39377	1.40311	1.39877	1.41117	1.4793	1.40908	1.45045	1.52368	1.50911	1.54947	1.53895	1.53961	1.56039	1.56707	1.51827	1.51972	1.51593	1.56679	1.58079	1.56889	1.56658	1.58778	1.65969	1.71174	1.7204	1.75242	1.76331	1.77218	1.87681	1.92567	1.94954	1.93689	1.93698	1.9298	1.90473	1.90941	1.86527	1.80371	1.78925	1.76205	1.74703	1.60964	1.6339
0.0978928	0.150221	0.233252	0.169709	0.210558	0.2821	0.200336	0.184023	0.25286	0.107834	0.170005	0.174028	0.190926	0.130755	0.225551	0.170662	0.161203	0.201181	0.223085	0.195702	0.180626	0.091517	0.17493	0.181667	0.127755	0.195149	0.230364	0.194546	0.240165	0.29047	0.27533	0.320517	0.335132	0.302172	0.274421	0.224359	0.248527	0.23391	0.229785	0.176516	0.202575	0.179395	0.241611	0.296486	0.252934	0.227967	0.227245	0.3459	0.298571	0.341004
D1_avg_dF/F_onsets_late
0.515303	0.533431	0.567064	0.586426	0.589251	0.604237	0.614305	0.664735	0.709628	0.768089	0.820891	0.797093	0.809103	0.829636	0.761952	0.74947	0.724218	0.682516	0.717743	0.676623	0.604428	0.680419	0.657401	0.573619	0.579608	0.539985	0.483357	0.529748	0.550168	0.520447	0.524117	0.625981	0.682144	0.627622	0.638455	0.567129	0.642215	0.583126	0.563834	0.631408	0.589692	0.587639	0.522465	0.483963	0.423414	0.477519	0.467648	0.420929	0.467853	0.455485
0.123117	0.146669	0.123685	0.100817	0.1293	0.141329	0.143472	0.135342	0.145656	0.183078	0.127103	0.130833	0.173039	0.20004	0.150757	0.182544	0.167436	0.176516	0.144954	0.151053	0.115035	0.0860156	0.0770068	0.0926479	0.142255	0.129889	0.102182	0.107051	0.0846846	0.107731	0.12906	0.164799	0.172615	0.162931	0.166481	0.177283	0.153143	0.0913832	0.104436	0.0958012	0.102726	0.0932111	0.135514	0.164612	0.140277	0.154747	0.191666	0.155588	0.167744	0.204883
0.110471	0.0694014	0.0762379	0.0784569	0.0767643	0.0617922	0.0777817	0.0483094	0.0642963	0.0718285	0.0666847	0.0724621	0.0519288	0.0719541	0.0830495	0.0821146	0.0622482	0.0292059	0.0480182	0.023687	0.0233962	0.0111487	0.0142121	-0.00185229	-0.0146222	-0.0109218	-0.0112881	-0.0250111	-0.000943705	-0.0146396	-0.0249418	-0.017817	-0.050505	-0.05439	-0.0612094	-0.0537057	-0.060251	-0.061704	-0.0767237	-0.0592851	-0.0447193	-0.0485942	-0.0418597	-0.0409159	-0.0418466	-0.0323153	-0.0117245	-0.0531029	-0.025527	-0.0146246
-0.0439794	-0.0300309	-0.0509623	-0.0260865	-0.0269141	0.00649785	-0.00613119	0.0180035	0.00310024	0.0270912	-0.00988965	0.0353636	0.0172849	0.0335068	0.0373658	0.0446831	0.0245832	0.0269407	0.00993711	0.0159941	0.041507	0.0316017	0.0505094	0.0370095	0.0495206	0.0445463	0.0434568	0.0452226	0.0385578	0.0683443	0.038238	0.076135	0.0659415	0.0575298	0.0780054	0.0816255	0.0514418	0.104702	0.106477	0.161046	0.14804	0.168815	0.219499	0.206234	0.236392	0.232132	0.251164	0.246172	0.208355	0.240577
0.350879	0.349689	0.315354	0.356085	0.323227	0.364366	0.32056	0.325576	0.341926	0.309908	0.32992	0.315133	0.273921	0.279961	0.271762	0.266997	0.320749	0.328474	0.336443	0.338618	0.352346	0.332524	0.312411	0.320079	0.33041	0.298303	0.316444	0.272783	0.277064	0.280331	0.284553	0.272532	0.28354	0.302415	0.287609	0.233487	0.280199	0.25705	0.259281	0.2409	0.259344	0.290091	0.345888	0.348283	0.349321	0.39195	0.402355	0.431328	0.439549	0.494694
0.0561804	0.0178684	0.0427989	0.0580105	0.0866825	0.10145	0.0871403	0.0616068	0.100806	0.118542	0.113061	0.179193	0.183718	0.133015	0.171441	0.12606	0.133875	0.132131	0.0949376	0.103049	0.0903221	0.101971	0.082038	0.0517384	0.0490192	0.0364157	0.0438621	0.0667768	0.0387539	0.0330987	0.0363391	0.0627429	0.100282	0.0998427	0.0712654	0.091821	0.0959173	0.0985756	0.125469	0.146486	0.156681	0.136096	0.148446	0.139057	0.124308	0.134003	0.130719	0.133286	0.181023	0.178763
D1_avg_dF/F_offsets_late
2.69462	2.71221	2.75573	2.71357	2.77492	2.75188	2.73454	2.68931	2.68675	2.74445	2.68182	2.71653	2.76555	2.71901	2.72744	2.76736	2.86069	2.80827	2.84591	2.82607	2.88088	2.94941	2.92072	2.87316	2.94357	2.99956	3.0019	3.00983	3.12972	3.06545	3.19784	3.11548	3.14609	3.03701	3.00356	2.95542	2.92045	2.89435	2.86513	2.79188	2.83426	2.78954	2.76738	2.76581	2.89102	2.97378	3.01162	2.96327	3.03684	3.04177
0.334774	0.290508	0.331309	0.313021	0.298438	0.323725	0.279346	0.283767	0.282008	0.29157	0.272499	0.251521	0.31146	0.329311	0.277877	0.310995	0.319163	0.321222	0.325401	0.24993	0.292375	0.332263	0.318212	0.31643	0.359905	0.379855	0.401676	0.437166	0.424691	0.461732	0.455469	0.458192	0.475705	0.464043	0.466657	0.534479	0.532905	0.549257	0.555562	0.559905	0.597806	0.589056	0.633041	0.583328	0.596203	0.65886	0.6281	0.660898	0.709588	0.734604
1.21506	1.21265	1.21415	1.21116	1.19788	1.1962	1.16476	1.14835	1.15493	1.12161	1.1085	1.09955	1.06043	1.07884	1.08644	1.04835	1.00799	1.004	1.03793	1.01441	1.01334	0.98031	0.98759	0.928739	0.960739	0.949766	0.988148	0.959105	1.02581	1.02764	1.04302	1.02218	1.01596	0.976501	0.991944	0.992206	1.01177	0.993017	1.00838	0.965332	0.952182	0.9508	0.943242	0.929742	0.933138	0.925621	0.932052	0.909453	0.915028	0.87257
0.724175	0.690928	0.713658	0.725101	0.710261	0.709749	0.702144	0.754067	0.746947	0.779418	0.76723	0.747613	0.786983	0.75062	0.781755	0.748316	0.755834	0.727017	0.711718	0.737963	0.743214	0.744027	0.771894	0.759469	0.813289	0.792312	0.797012	0.809326	0.810361	0.802989	0.810583	0.78516	0.79013	0.815316	0.838165	0.831052	0.772829	0.795722	0.779008	0.746951	0.759415	0.750063	0.720216	0.722501	0.740749	0.714177	0.707646	0.685261	0.647335	0.661286
0.605723	0.658194	0.651491	0.648103	0.677492	0.653362	0.710172	0.632531	0.618881	0.681197	0.661657	0.686778	0.628383	0.654544	0.580747	0.623808	0.629822	0.589366	0.672914	0.647125	0.684394	0.691958	0.717318	0.718717	0.742621	0.744822	0.73279	0.818575	0.792204	0.835427	0.830113	0.826044	0.727288	0.791343	0.80628	0.771176	0.762688	0.769414	0.780943	0.81667	0.776663	0.781579	0.809234	0.783236	0.814329	0.784277	0.782849	0.732729	0.77356	0.74668
0.281378	0.293206	0.300857	0.256178	0.292959	0.299254	0.33736	0.305598	0.29323	0.276672	0.35457	0.327289	0.329575	0.346563	0.391876	0.425888	0.408627	0.396246	0.403453	0.38089	0.328975	0.316428	0.331677	0.333726	0.338316	0.335627	0.323307	0.309303	0.310915	0.362247	0.36361	0.340306	0.325924	0.318606	0.333025	0.316836	0.336831	0.343439	0.329673	0.336215	0.285337	0.312125	0.356261	0.373821	0.362078	0.416175	0.447576	0.483025	0.517595	0.530643
D1_avg_event_rate_onsets_early
1.16422	1.20495	1.23345	1.1847	1.18372	1.13776	1.13267	1.13108	1.10659	1.14464	1.14079	1.14739	1.14499	1.11034	1.10992	1.10992	1.10992	1.11173	1.11173	1.11173	1.11173	1.11173	1.11173	1.11173	1.11173	1.11173	1.11078	1.10784	1.15582	1.18215	1.18317	1.18102	1.18102	1.18819	1.18947	1.18558	1.1818	1.1818	1.1818	1.23198	1.16825	1.12751	1.13451	1.12331	1.10739	1.10739	1.11201	1.11201	1.11201	1.11185
1.0134	1.0134	1.02835	1.02835	1.02074	1.02074	1.02074	1.02074	1.05594	1.05836	1.07026	1.04212	1.04212	1.04723	1.04975	1.03479	1.03479	1.01826	1.01826	1.01826	1.01774	1.01693	1.01873	1.01873	1.06096	1.07273	1.03798	1.03866	1.03306	1.03141	1.03141	1.04806	1.04895	1.04453	1.04453	1.04453	1.044	1.044	1.08149	1.13367	1.70303	1.77311	1.77287	1.77401	1.77388	2.15244	2.23285	2.10626	1.84783	2.28675
1.03846	1.01315	1.04637	1.05361	1.01993	1.01993	1.0197	1.01964	1.01941	1.01248	1.01498	1.01498	1.01714	1.01868	1.02116	1.04285	1.04285	1.03744	1.03744	1.0337	1.017	1.015	1.02562	1.09629	1.11389	1.04359	1.06785	1.08206	1.12932	1.26656	1.22322	1.20479	1.21792	1.21836	1.33054	1.47741	1.49727	1.31163	1.28965	1.36552	1.4381	1.23373	1.39751	1.48638	1.37946	1.3933	1.30759	1.33398	1.434	1.77323
1.15391	1.15639	1.11177	1.11177	1.11177	1.11177	1.11177	1.13481	1.1346	1.11588	1.13974	1.13677	1.11139	1.10494	1.14041	1.14041	1.14041	1.1237	1.1876	1.18652	1.12588	1.10456	1.10456	1.1046	1.10471	1.10471	1.10475	1.10475	1.11961	1.11961	1.13072	1.11641	1.11634	1.16224	1.2507	1.29064	1.25038	1.387	1.39726	1.33072	1.52091	1.47316	1.49267	1.70959	1.79243	1.56839	1.83948	1.80894	1.63018	1.64762
0.980495	0.980495	0.980495	0.980495	0.980495	0.988863	0.989659	0.991552	0.991552	0.972374	1.05185	1.04879	1.17396	1.11439	0.974355	1.07796	1.07822	0.9743	0.9743	0.991643	0.990641	0.990641	1.12152	1.12152	1.02645	0.989861	1.01148	1.04973	1.06298	1.10172	1.06924	1.11473	1.11473	1.11473	1.23311	1.23223	1.12799	1.11269	1.14566	1.41793	2.25667	2.36242	1.64392	1.67115	2.73065	3.41111	2.60556	2.07187	1.71883	3.17073
1.03896	1.03896	1.03896	1.03896	1.03896	1.03896	1.03896	1.03896	1.03896	1.03782	1.03782	1.03858	1.03858	1.03858	1.03858	1.03858	1.03858	1.03858	1.03858	1.03858	1.03858	1.02577	1.02577	1.02577	1.02577	1.02577	1.02577	1.02521	1.04594	1.04594	1.04594	1.04594	1.04594	1.04594	1.04594	1.23839	1.25164	1.25164	1.10191	1.10191	1.09198	1.08375	1.08268	1.08185	1.08185	1.08185	1.0886	1.0886	1.0886	1.0886
D1_avg_event_rate_offsets_early
2.03125	2.57779	2.3077	1.63938	1.59509	1.59721	1.59721	1.56688	1.56646	1.71794	1.71355	1.70893	1.55371	1.60035	1.75304	1.89697	2.18119	2.23521	2.19858	2.14244	2.35645	2.38989	1.80851	1.80627	1.58053	1.58141	1.59459	1.58145	1.58153	1.59515	1.59037	1.70598	1.74998	1.75339	1.80417	1.71977	1.82244	1.863	1.73122	1.70241	1.73904	1.69351	2.17593	2.16817	2.18522	2.49448	2.3959	2.40243	2.37314	1.96367
3.17077	4.16248	3.76048	2.3013	1.16861	1.26187	1.26163	1.05819	1.05819	1.05819	1.05904	1.06556	1.0634	1.06223	1.06246	1.06246	1.06004	1.05567	1.05567	1.05567	1.45404	1.45404	1.11935	1.11935	1.0631	1.0631	1.0631	1.0631	1.06848	1.06848	1.06848	1.17896	1.29906	1.29543	1.06905	1.01895	1.01895	1.01603	1.13809	1.13826	1.13826	1.89633	1.89633	0.994862	0.994862	0.994862	0.990317	0.988694	0.988694	0.988694
2.6867	2.1575	2.19843	2.35883	2.32025	3.06806	3.00975	2.11539	2.65636	2.54079	1.91954	2.28163	2.32659	1.91035	1.93132	1.93472	1.937	1.91334	1.83478	1.92866	1.93929	1.93823	1.83865	1.8027	2.13772	2.15433	2.14595	1.87391	2.41762	2.45647	2.01397	1.94182	2.08332	1.96608	1.9269	1.84733	1.93011	2.61558	2.60574	2.36404	2.43436	2.41338	3.20916	3.32929	1.90781	1.82876	1.77359	1.72465	1.75039	1.74043
1.31478	1.52775	1.52768	1.47147	1.47337	1.20349	1.29439	1.35397	1.45499	1.59342	1.40853	1.26527	1.30043	1.37117	1.49475	1.5178	1.42486	1.60254	1.55497	1.39749	1.43077	1.35623	1.26191	1.26191	1.35944	1.38264	1.32547	1.80736	2.10176	1.835	1.25133	1.16049	1.15748	1.17722	1.33309	1.27859	1.11426	1.14232	1.25233	1.24813	1.21941	1.21941	1.49166	1.76526	1.37701	0.972244	0.979576	1.08096	1.05859	0.954881
2.32575	1.61749	1.73169	1.69642	1.69604	1.74518	1.8966	1.95068	1.86825	1.75497	1.83216	1.84378	1.80438	1.58977	2.31319	2.27882	2.32256	2.29158	2.21202	1.89303	1.59603	1.74803	2.05007	2.47627	2.18782	2.96132	3.08196	2.1077	2.01886	1.90783	1.91515	2.21087	2.81017	2.46731	2.16757	2.17809	2.10605	1.916	2.00175	1.84723	1.5791	1.69569	1.70864	1.69917	1.66633	1.65119	1.51896	3.2577	3.27438	3.21184
1.32014	1.32028	1.32028	1.32028	1.31903	1.31903	1.30365	1.30365	1.30365	1.30365	1.30365	1.30365	1.30365	1.29927	1.29927	1.29927	1.29927	1.29927	1.29927	1.29927	1.29927	1.29952	1.29952	1.29684	1.29684	1.28492	1.27505	1.27315	1.27215	1.27215	1.27314	1.27333	1.27333	1.27333	1.27333	1.27333	1.27333	1.27333	1.30602	1.30602	1.99099	1.99099	1.30059	1.30059	1.30004	1.30004	1.29127	1.29127	1.29127	1.29127
D1_avg_event_rate_onsets_late
1.27165	1.19083	1.17366	1.17366	1.14307	1.23154	1.27925	1.23812	1.15851	1.16233	1.16386	1.15113	1.14933	1.15036	1.15234	1.15264	1.1417	1.1417	1.13131	1.1327	1.13774	1.13774	1.13725	1.13725	1.13725	1.13725	1.15324	1.22069	1.35894	1.28687	1.17606	1.1476	1.1486	1.15272	1.15344	1.16559	1.15981	1.12894	1.12894	1.12894	1.11522	1.11636	1.40942	1.40942	1.40942	1.11365	1.14398	1.2132	1.2195	1.21921
0.88967	0.891682	0.92463	0.925232	0.942493	0.942985	0.893878	0.894145	0.920294	0.936166	0.910039	0.910232	0.895474	0.895334	0.958091	0.970701	0.958211	0.899751	0.899757	0.898893	0.898893	0.898893	0.898673	0.917592	0.916613	0.881286	0.909135	0.901527	0.869995	0.886678	0.886104	0.882638	0.882638	0.88669	0.867392	0.914322	0.92967	0.99213	0.962714	0.913517	0.912689	0.883206	0.923296	0.931113	0.981807	0.959662	0.961488	0.944761	0.892143	0.9407
0.938174	0.998896	0.994553	0.933262	0.932107	0.929207	0.930586	0.930586	0.931386	0.936609	0.954139	0.960952	0.935988	0.934976	0.940061	0.940233	0.941089	0.941313	0.938145	0.946098	0.960169	0.965463	0.965435	0.957558	0.943611	0.942368	0.930106	0.931253	0.932479	0.934074	0.935692	0.967433	0.967439	0.966936	0.937048	0.938403	0.934974	0.971959	0.989701	1.03481	1.00483	0.975142	0.975795	1.00066	1.09849	1.07533	0.988839	0.988537	0.999906	1.01232
1.12297	1.12297	1.10573	1.08597	1.0863	1.15992	1.1604	1.08596	1.08604	1.08604	1.08662	1.09197	1.09197	1.09198	1.09196	1.13767	1.13304	1.09361	1.09354	1.10292	1.1628	1.14013	1.08016	1.08016	1.08345	1.08499	1.08463	1.18146	1.2275	1.15592	1.09008	1.09141	1.09141	1.09094	1.12005	1.12355	1.19833	1.20485	1.18352	1.23465	1.20989	1.43259	1.42981	1.48012	1.32302	1.35806	1.2936	1.28028	1.19668	1.4359
1.09118	1.14491	1.16251	1.16907	1.12529	1.09292	1.09899	1.09815	1.09762	1.09743	1.09743	1.08327	1.08418	1.19683	1.19736	1.08335	1.08142	1.09895	1.11873	1.12482	1.14349	1.2405	1.24071	1.17528	1.10691	1.11617	1.11619	1.11556	1.11736	1.17549	1.18226	1.18226	1.1148	1.1265	1.11629	1.17425	1.17478	1.15818	1.18208	1.32631	2.58976	3.986	3.84542	3.589	3.71434	3.23332	2.23427	2.34666	3.06798	3.83604
1.08506	1.00109	1.04715	1.04024	0.935951	0.935388	0.935458	0.935579	0.935579	0.967074	0.968897	0.929227	0.929227	0.954258	0.955344	0.955344	1.02663	1.02604	1.00052	0.932456	0.931611	0.931529	0.931529	0.931529	0.940036	0.940036	0.991204	0.991204	0.940448	0.940763	1.03727	1.03647	1.00183	1.10717	1.10788	1.03002	1.03002	0.9442	0.965766	0.965741	0.963308	0.963255	0.963255	0.96307	1.03986	1.31026	1.31016	1.09633	1.15838	1.60639
D1_avg_event_rate_offsets_late
1.96088	1.8043	1.93713	2.18322	2.26623	2.22081	1.99982	1.86247	2.04355	2.07819	2.05002	1.94265	2.24193	2.29327	2.27719	1.9701	1.93755	1.9591	1.97965	2.02466	2.23541	2.24882	2.60794	2.58219	2.27012	2.39761	2.613	2.62013	1.92388	1.83728	1.74063	1.81492	1.80423	1.82494	1.73742	1.85158	1.99785	1.89879	1.8428	1.92504	1.77751	1.67238	2.81204	2.98033	1.94769	1.80409	1.74215	1.69275	1.64947	1.74765
1.02439	1.12624	1.10735	0.978257	0.972261	0.995235	0.994688	0.99013	0.988786	0.982995	0.972858	0.97155	1.00621	1.00903	1.13066	1.09427	1.03672	1.07768	1.07452	0.967487	0.970346	0.950238	0.992305	0.984522	0.956424	1.07771	1.11129	1.13695	1.08554	1.03102	1.00931	0.987147	1.00432	1.00824	1.00743	1.01744	1.02052	1.01858	0.994872	1.00248	1.00184	0.981627	0.98357	0.980042	1.2306	1.22537	0.994091	0.994396	1.02901	1.0263
1.25782	1.23902	1.20447	1.39737	1.33229	1.26751	1.28213	1.27735	1.2257	1.25897	1.18912	1.17978	1.1491	1.15408	1.11591	1.07625	1.07394	1.14012	1.16192	1.1168	1.06765	1.09994	1.17225	1.16634	1.07561	1.05328	1.09505	1.09683	1.10221	1.12983	1.07127	1.12469	1.17101	1.11597	1.01929	1.00649	0.98977	0.98807	0.993084	0.993213	1.08285	1.08942	0.990383	0.988887	1.09264	1.09002	1.0948	1.06212	1.09889	1.04326
1.22159	1.21289	1.23163	1.25972	1.30245	1.57747	1.58744	1.43022	1.45185	1.32116	1.33549	1.75985	1.77362	1.7463	1.54045	1.58595	1.30453	1.35082	1.70018	1.61221	1.78158	1.56598	1.26906	1.21396	1.31553	1.3165	1.33463	1.29	1.4405	1.41746	1.18643	1.33822	1.32833	1.14892	1.22209	1.2527	1.22258	1.20115	1.20509	1.16455	1.05399	1.05415	1.04304	1.04388	1.042	1.03623	1.03603	1.01757	1.01802	1.01672
1.21059	1.23849	1.13981	1.17582	1.24106	1.25845	1.42919	1.61132	1.50781	1.22781	1.16784	1.20252	1.14186	1.21215	1.48765	1.3571	1.26787	1.35315	1.32529	1.44789	1.69595	1.79533	1.71481	1.44553	1.34915	1.33686	1.70455	1.70675	1.73025	1.82221	1.68763	1.68805	1.71511	1.34602	1.28347	1.36372	1.67721	1.6532	1.36081	1.33316	1.28449	1.28877	1.12091	1.1438	1.17467	1.18177	1.09094	1.12647	1.16898	1.22166
1.65656	1.26351	1.25689	1.25656	1.25824	1.10807	1.10807	1.10807	1.10622	1.10485	1.09549	1.49621	1.48356	1.07775	1.41632	1.41696	1.07805	1.07886	1.06376	1.0638	1.06496	1.25152	1.25152	1.11024	1.11024	1.19369	1.22795	1.39982	1.32339	1.15341	1.15629	1.10762	1.10762	1.10762	1.10586	1.59983	1.60071	1.10677	1.10726	1.10743	2.01887	2.01236	1.1	1.08209	1.08255	1.15305	1.31336	1.31288	1.07752	1.07673
[truncated: 30 more columns]

## Sheet: Figure_1j
Figure 1j
A2a_avg_speed_onsets_early
-0.00212439	-0.00727699	-0.00554773	-0.0131941	-0.0122131	-0.00554929	-0.0105333	-0.000599293	0.00698968	-0.00874451	-0.00443108	-0.0106075	-0.0172318	-0.00410073	0.00350116	0.0141197	0.0037428	-0.032229	-0.0515196	-0.0486093	-0.0479565	-0.0441958	-0.0477375	-0.0568282	-0.0689433	-0.0801123	-0.0715038	-0.0569044	-0.0612256	-0.0775688	-0.105299	-0.123374	-0.114361	-0.079922	-0.048209	-0.0248662	-0.0153603	-0.0109405	0.016934	0.0726213	0.191576	0.379042	0.589688	0.760977	0.884048	0.997129	1.11127	1.23509	1.38657	1.51894
0.0254134	0.0251362	0.0286513	0.0226657	0.0188099	0.0189961	0.0206756	0.0228646	0.0283506	0.0362418	0.042092	0.0393369	0.035069	0.0330967	0.0367428	0.0406048	0.0394186	0.0374885	0.041019	0.0322753	0.0245164	0.0268245	0.0288044	0.0358244	0.0343719	0.0292255	0.0251068	0.0226824	0.010332	0.0171361	0.0258935	0.0181907	0.00877691	0.0117384	0.0102899	0.0053814	-0.00103174	0.0052718	0.0352012	0.0717017	0.17094	0.385801	0.674472	0.976269	1.27863	1.5878	1.91378	2.22527	2.4975	2.69648
0.0588404	0.0329941	0.0252885	0.0227508	0.0204993	0.0234281	0.0242637	0.0232286	0.0267424	0.0246806	0.0232253	0.0233036	0.0204701	0.0192778	0.0191565	0.0176941	0.0166784	0.0165382	0.0159756	0.0158926	0.0168788	0.0205984	0.0224815	0.0254143	0.0211625	0.0152318	0.0178005	0.0199448	0.0189354	0.0174748	0.00754352	0.00318431	0.00299011	0.00217744	0.00916003	0.0102519	0.00761515	0.0133185	0.0252484	0.0607773	0.17101	0.367946	0.607508	0.839834	1.06955	1.29283	1.52207	1.76851	2.03919	2.30252
0.0268898	0.0213681	0.00604413	-0.00953731	-0.0163335	-0.0111775	-0.00495914	1.62775e-06	0.0034945	0.000960735	-0.00520085	-0.00376262	0.00813487	0.0108492	0.01007	0.00547484	0.00342482	-0.00113503	0.000567566	0.00637322	0.00918839	0.0128431	0.0125038	0.0117435	0.0108151	0.011989	0.00572398	0.00455406	-0.00540842	-0.0131682	-0.0181573	-0.0299291	-0.029951	-0.0235792	-0.028474	-0.0331201	-0.0254307	-0.0168306	0.00678671	0.0618346	0.17282	0.363687	0.594266	0.833738	1.07237	1.29457	1.51309	1.74778	1.97628	2.16426
0.0585819	0.0276951	0.0127455	0.011524	0.0150141	0.0118408	0.0127651	0.0162798	0.0160059	0.020399	0.0179498	0.0160349	0.0146686	0.0181888	0.0220535	0.0223832	0.0203279	0.0222341	0.0223397	0.0216667	0.0231315	0.0209878	0.0257424	0.0288546	0.0343099	0.0368437	0.0296725	0.0243956	0.0172085	0.0110203	0.0132719	0.00827235	0.00126329	0.00475878	0.00623762	0.0138174	0.0247127	0.0397397	0.0723173	0.113482	0.195424	0.352468	0.514496	0.665567	0.829576	1.0022	1.18181	1.35535	1.52053	1.66983
0.0272531	0.0243491	0.0168456	0.0197316	0.00889673	0.0010319	-0.0108587	-0.0265097	-0.0209746	-0.00382573	-0.0046767	-0.00815057	-0.0232553	-0.0450732	-0.0413304	-0.0200277	-0.0137733	-0.0146694	-0.0206952	-0.029654	-0.0275022	-0.0382128	-0.0194946	-0.0134632	-0.0256724	-0.0371553	-0.0277551	-0.0353817	-0.0428497	-0.0461967	-0.039739	-0.0375242	-0.0467119	-0.0300989	-0.011344	0.0144453	0.0324889	0.0626109	0.0938271	0.129743	0.20452	0.333268	0.461068	0.548264	0.615424	0.690949	0.777875	0.884505	0.981859	1.05013
A2a_avg_speed_offsets_early
2.59073	2.5338	2.44015	2.40149	2.37602	2.34387	2.28489	2.23157	2.20516	2.16288	2.07354	1.96191	1.8617	1.79883	1.76085	1.7168	1.66638	1.65028	1.67703	1.72728	1.78017	1.80157	1.79081	1.79389	1.7885	1.76035	1.71506	1.60378	1.4464	1.34097	1.31465	1.32757	1.28287	1.15536	1.04918	0.968463	0.87351	0.799516	0.705368	0.562004	0.375784	0.218006	0.155583	0.149404	0.122729	0.098479	0.0777772	0.0633431	0.0887864	0.0927413
1.99318	2.03799	2.0825	2.0961	2.10943	2.1449	2.18382	2.21535	2.22369	2.21165	2.1818	2.15733	2.15561	2.1711	2.18529	2.20111	2.21815	2.21987	2.20457	2.19977	2.21272	2.22885	2.25264	2.29965	2.36569	2.45348	2.5721	2.74406	2.95974	3.17761	3.3344	3.33882	3.19235	2.94623	2.65503	2.33423	1.96994	1.56154	1.12806	0.70334	0.353221	0.148503	0.0664228	0.0400744	0.0264703	0.0123786	0.00889323	0.0109433	0.0197091	0.0202407
3.50597	3.54287	3.56002	3.5675	3.55405	3.53175	3.51299	3.49591	3.47462	3.45063	3.42474	3.38321	3.33795	3.30254	3.28066	3.26592	3.26569	3.28214	3.30309	3.314	3.32173	3.33055	3.34529	3.35112	3.32946	3.2877	3.22122	3.1349	3.05616	3.01247	2.97468	2.85124	2.60549	2.30444	2.00796	1.72831	1.45656	1.19008	0.926867	0.634249	0.351566	0.168151	0.0890638	0.0535393	0.0249697	0.00353829	-0.0019246	-0.00836617	-0.0219703	-0.0259807
3.61485	3.61222	3.60127	3.55721	3.49351	3.46106	3.45267	3.44382	3.42564	3.39238	3.34275	3.28673	3.23947	3.22218	3.24102	3.26695	3.2735	3.28096	3.29463	3.3018	3.31357	3.33297	3.34676	3.34735	3.32249	3.28122	3.25687	3.25735	3.28687	3.33898	3.35396	3.25094	3.02039	2.71677	2.40155	2.08852	1.76968	1.42878	1.05861	0.680158	0.348046	0.138468	0.0625855	0.0403968	0.0206545	0.00541093	-0.00417288	-0.00480538	-0.00162189	0.00291421
2.74312	2.7773	2.82407	2.86964	2.9073	2.94243	2.98054	3.01757	3.06206	3.10734	3.14221	3.16164	3.16721	3.16033	3.15103	3.16143	3.19391	3.24222	3.29136	3.33946	3.3911	3.43918	3.48088	3.52753	3.55659	3.54527	3.50483	3.45865	3.41522	3.38497	3.35741	3.24388	2.99899	2.67841	2.34476	2.02403	1.70507	1.37882	1.04396	0.684032	0.324058	0.0835381	-0.0216092	-0.0571322	-0.0675614	-0.06656	-0.0662012	-0.0719231	-0.0774162	-0.0701326
0.805538	0.86519	0.908458	0.951999	0.94504	0.926615	0.923218	0.92585	0.926786	0.913724	0.875391	0.832415	0.789314	0.757111	0.753817	0.770903	0.794513	0.794603	0.791326	0.791113	0.784959	0.794126	0.81496	0.816052	0.808103	0.797309	0.807115	0.872502	0.954711	1.07576	1.2415	1.35087	1.36328	1.34148	1.29483	1.23208	1.13751	0.984036	0.81845	0.618365	0.376325	0.20481	0.135498	0.0916939	0.067303	0.0440853	0.0435256	0.053107	0.0440249	0.0431222
A2a_avg_speed_onsets_late
0.108097	0.0881129	0.0745351	0.0609145	0.0601874	0.0584413	0.0450784	0.042521	0.0436968	0.0452108	0.05169	0.0505759	0.0457958	0.052369	0.049841	0.0492562	0.0582271	0.0593307	0.0610693	0.0548353	0.0537828	0.0527879	0.0472129	0.0448583	0.0481328	0.0493004	0.0506216	0.0512594	0.0450528	0.0456816	0.0350317	0.0231123	0.0176001	0.00878014	-0.000307548	0.00212547	0.00740237	0.0251567	0.0583338	0.0985274	0.199178	0.329329	0.425595	0.499906	0.57957	0.660036	0.750379	0.842285	0.932946	1.00983
0.0421901	0.0290576	0.0168214	0.00703387	0.000667522	-0.00502037	-0.00344603	4.20025e-05	-0.00255026	-0.00286482	-0.00098054	0.00148449	-0.000567662	-0.00672389	-0.00416307	-2.97286e-05	0.00407419	0.00591478	0.00901183	0.00837103	0.0052389	0.00296221	0.00886223	0.0148776	0.0132247	0.0118746	0.0142304	0.017633	0.0194501	0.024718	0.0197108	0.00761294	0.00349008	0.00362522	0.00838468	0.0135121	0.014019	0.0232029	0.0421866	0.0803433	0.182698	0.366301	0.573508	0.771982	0.963703	1.14899	1.34344	1.54877	1.76087	1.95856
0.0866056	0.0311831	-0.00187156	-0.0135207	-0.021101	-0.0326627	-0.0472915	-0.064463	-0.0659966	-0.0650424	-0.0599688	-0.0595328	-0.0542154	-0.0378773	-0.0288238	-0.026142	-0.0163051	-0.00153041	-0.00943255	-0.0115885	-0.0057867	-0.00409216	-0.0150191	-0.0229271	-0.0254272	-0.0285908	-0.0315081	-0.0312741	-0.0203304	-0.0198667	-0.0237511	-0.0169465	-0.00676761	-0.0112531	-0.0183827	-0.018286	-0.0151068	-0.0102912	0.00382941	0.0354039	0.151162	0.459609	0.971055	1.60806	2.30697	3.03494	3.78346	4.56841	5.36293	6.13941
0.0517299	0.0106175	-0.012455	-0.01771	-0.0156476	-0.0135752	-0.011337	-0.00155359	-0.00280711	-0.00486901	-0.000690262	-0.00198578	0.000817438	-0.00149864	-0.00262172	-0.00213853	-0.00571136	-0.0111444	-0.00899993	-0.00960367	-0.0110972	-0.00934893	-0.00782807	-0.00364239	-0.00650958	-0.00836129	-0.00871314	-0.0121122	-0.0114272	-0.0103285	-0.0109542	-0.0173706	-0.0281785	-0.031676	-0.027591	-0.0241849	-0.0123981	0.00722921	0.0295024	0.0718364	0.167913	0.368126	0.638382	0.913316	1.19377	1.47603	1.76239	2.06781	2.38205	2.68325
0.0434265	0.0287928	0.025342	0.0255062	0.0260472	0.0233052	0.0185783	0.015929	0.018613	0.0252514	0.0233749	0.0203496	0.0193367	0.0209014	0.031548	0.0379279	0.0417926	0.0399598	0.0378143	0.0370407	0.0394795	0.0376205	0.0360133	0.0310914	0.0204219	0.020133	0.0220764	0.0192848	0.0137788	0.014937	0.0123667	0.00417223	-0.000305495	0.00253611	0.00747384	0.0108127	0.0245271	0.039914	0.0504066	0.0780681	0.17541	0.360366	0.570461	0.774448	0.985584	1.19769	1.40807	1.64005	1.88019	2.09623
-0.050966	-0.0635914	-0.064467	-0.0609702	-0.0637097	-0.0695054	-0.0635928	-0.0665774	-0.072182	-0.0682958	-0.0657566	-0.0641787	-0.0690365	-0.0764069	-0.0728269	-0.0689921	-0.0720451	-0.0708269	-0.0696265	-0.0738125	-0.0726532	-0.074777	-0.0746195	-0.0690266	-0.0716632	-0.0710625	-0.0737053	-0.0706349	-0.0677202	-0.0700408	-0.0773306	-0.0839144	-0.09046	-0.101693	-0.105075	-0.107491	-0.0984931	-0.0844148	-0.0568227	0.0175445	0.156223	0.357754	0.577393	0.78481	0.975019	1.163	1.34948	1.53045	1.67947	1.77226
A2a_avg_speed_offsets_late
4.13089	4.03922	3.93027	3.828	3.7606	3.70296	3.61951	3.50052	3.33942	3.16802	2.9952	2.84281	2.70147	2.55967	2.39969	2.26615	2.17885	2.14197	2.13019	2.10274	2.07189	2.0483	2.02332	1.9862	1.94276	1.88301	1.79546	1.70819	1.65598	1.63704	1.63006	1.58695	1.49703	1.39776	1.29325	1.17672	1.06119	0.933576	0.77831	0.596948	0.401976	0.256119	0.167223	0.0985028	0.0637795	0.0517158	0.0443508	0.0432397	0.0457026	0.0650273
2.516	2.53392	2.55148	2.57582	2.59844	2.60667	2.61515	2.63736	2.66368	2.69421	2.72877	2.7579	2.76878	2.76228	2.76357	2.77864	2.78322	2.76683	2.73138	2.68806	2.64265	2.59715	2.56397	2.53817	2.51565	2.50507	2.51205	2.52763	2.55373	2.5851	2.60402	2.55739	2.41396	2.22041	2.0004	1.74599	1.47025	1.19257	0.915094	0.63507	0.372522	0.185819	0.0930291	0.0430257	0.0110184	-0.00994241	-0.022037	-0.0264965	-0.0229374	-0.0164896
7.15534	7.23619	7.31946	7.42947	7.5375	7.59745	7.60812	7.618	7.65543	7.69478	7.73011	7.78808	7.85843	7.90517	7.95992	8.05258	8.14763	8.20273	8.23894	8.29062	8.34893	8.37764	8.36519	8.33863	8.31893	8.30727	8.29102	8.25132	8.17174	8.03444	7.72523	7.12176	6.32401	5.49358	4.6415	3.78355	2.97041	2.20622	1.46058	0.757334	0.245822	0.0456832	0.012079	-0.0114854	-0.0243991	-0.0237187	-0.028114	-0.042412	-0.0481191	-0.0519969
4.30178	4.36685	4.42122	4.46881	4.51844	4.55098	4.59051	4.62253	4.63615	4.65554	4.68097	4.6975	4.71796	4.73522	4.74672	4.76372	4.76255	4.76191	4.77046	4.7772	4.78476	4.80304	4.82692	4.8558	4.87302	4.87552	4.87971	4.89609	4.91857	4.92941	4.87647	4.63667	4.21583	3.73718	3.24632	2.75644	2.26716	1.76107	1.24653	0.73777	0.307495	0.0778337	0.00216971	-0.035746	-0.0543524	-0.0606186	-0.0624754	-0.0595465	-0.053983	-0.0438882
2.37951	2.38583	2.39116	2.40846	2.41378	2.41503	2.41935	2.42815	2.42829	2.4201	2.43533	2.48021	2.52053	2.55918	2.60041	2.64215	2.68617	2.72536	2.76535	2.81393	2.8418	2.86061	2.89707	2.9309	2.9465	2.9401	2.92968	2.92835	2.92811	2.93804	2.94837	2.86894	2.65734	2.38703	2.10636	1.83133	1.56247	1.27988	0.981746	0.663245	0.357151	0.153516	0.0778132	0.052163	0.0419943	0.0354709	0.0243821	0.0167752	0.0108021	0.013107
2.2187	2.21376	2.21745	2.23631	2.22366	2.19852	2.17281	2.15843	2.14332	2.11901	2.08103	2.04359	2.00387	1.96877	1.96393	1.97107	1.97784	1.97858	1.97343	1.96322	1.96034	1.97184	1.97694	1.9583	1.92488	1.87706	1.82808	1.80238	1.80485	1.8289	1.86227	1.84273	1.75716	1.62744	1.47725	1.32939	1.17612	1.01473	0.828782	0.607162	0.371348	0.198109	0.107824	0.0702448	0.057939	0.0534096	0.0489646	0.0327213	0.0201234	0.0212171
A2a_avg_dF/F_onsets_early
1.4854	1.48327	1.56269	1.58062	1.56796	1.49684	1.42863	1.34077	1.31095	1.22134	1.13687	1.13811	1.16949	1.15818	1.16957	1.10452	1.15109	1.11948	1.15607	1.09517	1.00017	0.967504	0.973967	0.873848	0.896135	0.82667	0.835127	0.788101	0.762761	0.753262	0.804095	0.777733	0.680254	0.80482	0.81891	0.99116	1.04521	1.03873	1.2302	1.29886	1.38887	1.47917	1.50242	1.58193	1.67305	1.71867	1.86209	1.94185	1.96328	2.04375
0.222462	0.200191	0.197336	0.232456	0.231329	0.238477	0.250172	0.2216	0.239244	0.263569	0.249828	0.241907	0.26492	0.286583	0.257631	0.306134	0.312372	0.292556	0.286836	0.316194	0.30502	0.268364	0.308992	0.336209	0.304315	0.30223	0.303227	0.317235	0.289663	0.310094	0.346568	0.344916	0.37121	0.328619	0.333228	0.325869	0.364366	0.339685	0.336123	0.400033	0.353154	0.384522	0.37252	0.351452	0.392037	0.364532	0.371284	0.383503	0.368341	0.427115
0.143421	0.119605	0.0982508	0.103241	0.132609	0.114755	0.0972782	0.122279	0.0898203	0.0840645	0.0949886	0.112659	0.0921804	0.0876409	0.0993661	0.113113	0.113615	0.0852472	0.0803299	0.0703418	0.0699117	0.0689709	0.0928416	0.0568913	0.0957108	0.067337	0.0752086	0.0645904	0.0649389	0.0510154	0.0547374	0.0615487	0.0796705	0.0591106	0.0819239	0.0605722	0.0599164	0.0633062	0.042761	0.0460785	0.0448348	0.0347701	0.0823731	0.0614731	0.0518391	0.0576638	0.0537973	0.0692458	0.0776165	0.0678538
0.828546	0.845964	0.842795	0.817539	0.798181	0.795761	0.804745	0.806487	0.80632	0.800915	0.790679	0.786683	0.744265	0.715543	0.758089	0.71546	0.754972	0.742855	0.71585	0.699274	0.661135	0.6362	0.670402	0.648655	0.68599	0.634162	0.640344	0.641602	0.63041	0.612712	0.635643	0.671598	0.704841	0.68548	0.672887	0.612582	0.586415	0.620131	0.613133	0.631753	0.602617	0.610784	0.555045	0.575561	0.584558	0.569116	0.587794	0.582775	0.559412	0.549525
0.736065	0.724181	0.729396	0.734984	0.757568	0.755591	0.761185	0.764344	0.742603	0.769199	0.789044	0.805962	0.822426	0.820031	0.835212	0.843338	0.84954	0.829587	0.841352	0.836169	0.86054	0.887661	0.877851	0.867306	0.874644	0.855393	0.833405	0.834289	0.818892	0.808324	0.803792	0.81436	0.822077	0.834094	0.835888	0.805653	0.839595	0.810891	0.840017	0.870841	0.868418	0.886709	0.894198	0.884871	0.904211	0.912109	0.88997	0.929332	0.913557	0.905482
0.522124	0.515581	0.508843	0.524491	0.526324	0.512105	0.509321	0.488335	0.529925	0.550691	0.537651	0.527898	0.523247	0.515751	0.51	0.475348	0.458791	0.454068	0.464572	0.434261	0.41176	0.427228	0.442614	0.477209	0.501327	0.4965	0.509206	0.487663	0.485866	0.482646	0.47444	0.462197	0.489186	0.500835	0.589032	0.578258	0.570782	0.54954	0.524694	0.491571	0.497642	0.490292	0.513099	0.510505	0.526493	0.490064	0.457988	0.46856	0.446256	0.473019
A2a_avg_dF/F_offsets_early
2.91962	2.86661	2.96796	3.02438	3.33249	3.59527	3.69158	3.79815	3.84154	3.82052	3.77288	3.75279	3.67484	3.52448	3.48056	3.3949	3.35854	3.27372	3.16196	3.08081	3.0738	3.0308	2.95882	2.91403	2.86937	2.8292	2.84491	2.76724	2.78267	2.79024	2.65634	2.61102	2.67123	2.63542	2.65594	2.64188	2.71625	2.69727	2.70809	2.65214	2.55797	2.54059	2.47847	2.53331	2.62127	2.74884	2.86136	2.9293	3.01885	3.14347
1.09833	1.11421	1.11147	1.10178	1.16317	1.13775	1.10101	1.11815	1.07869	1.08859	1.09131	1.10379	1.11274	1.13903	1.11248	1.10782	1.07251	1.06646	1.08141	1.12258	1.15291	1.06636	1.11678	1.0845	1.10937	1.1365	1.11236	1.18647	1.18674	1.16946	1.16181	1.18504	1.13296	1.12044	1.16539	1.14646	1.09801	1.09657	1.09443	1.10654	1.11718	1.08213	1.11682	1.14038	1.18877	1.19533	1.20855	1.19117	1.16655	1.16556
0.565677	0.585167	0.563792	0.565689	0.589866	0.56567	0.555877	0.5688	0.572089	0.566688	0.558649	0.547046	0.546089	0.523879	0.553728	0.53663	0.542384	0.545156	0.555055	0.560193	0.535469	0.540844	0.539481	0.545718	0.533906	0.543223	0.548606	0.546394	0.508735	0.52869	0.547247	0.501359	0.526547	0.509729	0.499566	0.522482	0.510199	0.500469	0.502057	0.501148	0.475614	0.471874	0.460683	0.469137	0.451371	0.439992	0.413879	0.411976	0.425156	0.397869
1.06535	1.06914	1.0799	1.08692	1.04384	1.02501	1.03255	1.02218	1.02339	1.01869	1.01791	1.00766	1.01185	1.08737	1.13369	1.09043	1.11783	1.18488	1.17767	1.20472	1.18307	1.21425	1.17045	1.16782	1.17769	1.23762	1.23476	1.24391	1.28157	1.32903	1.32386	1.31576	1.32266	1.34189	1.32227	1.2878	1.3186	1.31747	1.29161	1.26579	1.29124	1.33454	1.36339	1.3529	1.31514	1.31632	1.28152	1.32367	1.29521	1.31577
0.963304	0.973446	0.983871	0.993191	0.982454	0.986237	0.986194	0.988546	0.978573	1.00591	0.986946	0.978364	0.970201	0.942349	0.929731	0.931162	0.952085	0.957927	0.980392	0.975406	0.989785	1.00432	1.02912	1.02796	1.0683	1.08241	1.07454	1.06797	1.08216	1.0775	1.04913	1.06863	1.09633	1.06563	1.10261	1.0919	1.08394	1.09507	1.0705	1.07804	1.10404	1.11176	1.12216	1.10065	1.11879	1.12165	1.11939	1.13705	1.13602	1.15553
0.779973	0.75262	0.731354	0.73668	0.76172	0.750854	0.777132	0.792251	0.785879	0.790952	0.813333	0.836033	0.844527	0.825789	0.800189	0.805248	0.821173	0.80942	0.835605	0.824676	0.833638	0.830481	0.858193	0.823509	0.826197	0.853517	0.885627	0.880596	0.913913	0.947458	0.926588	0.955438	0.957901	0.953295	0.97493	0.969085	0.971026	0.960423	0.944861	0.932179	0.940469	0.94205	0.959463	0.992336	1.02166	1.03187	1.01215	1.01747	1.03035	0.997409
A2a_avg_dF/F_onsets_late
0.47443	0.510818	0.49057	0.530271	0.512227	0.504505	0.479317	0.514381	0.509405	0.540206	0.497605	0.497987	0.484736	0.423118	0.441458	0.41208	0.399219	0.345927	0.346499	0.309941	0.303913	0.334597	0.30588	0.312256	0.313986	0.29575	0.300829	0.264292	0.292667	0.258304	0.248853	0.244933	0.238177	0.230961	0.206217	0.202088	0.191884	0.166572	0.136135	0.124567	0.124793	0.158095	0.132192	0.170966	0.146213	0.164875	0.153532	0.174484	0.172345	0.182872
0.174987	0.176755	0.175445	0.198808	0.176538	0.179341	0.190441	0.199807	0.208224	0.20046	0.219993	0.205888	0.235134	0.236052	0.227793	0.229741	0.214661	0.231156	0.213757	0.228152	0.216981	0.21528	0.201046	0.208902	0.188121	0.219364	0.193711	0.195378	0.180076	0.189266	0.170478	0.155187	0.155898	0.167248	0.149563	0.15841	0.164382	0.169251	0.158497	0.173682	0.166172	0.153922	0.173584	0.177299	0.164393	0.179749	0.16656	0.17214	0.168155	0.180168
0.223159	0.263038	0.257165	0.234194	0.255394	0.242969	0.277279	0.267282	0.289936	0.257101	0.317765	0.412216	0.372358	0.426669	0.371607	0.441858	0.372195	0.386921	0.406678	0.369857	0.374869	0.399861	0.370942	0.377451	0.38758	0.334226	0.33761	0.315519	0.270788	0.333167	0.321115	0.238604	0.282488	0.264956	0.287038	0.219081	0.189848	0.231713	0.238243	0.236738	0.222096	0.236109	0.219359	0.208202	0.21961	0.218573	0.171138	0.175653	0.19776	0.177369
0.419299	0.432676	0.42997	0.442862	0.389318	0.420399	0.412628	0.400176	0.385725	0.345393	0.362223	0.343714	0.358914	0.349661	0.356846	0.325327	0.363838	0.318247	0.33516	0.310414	0.302201	0.270054	0.297782	0.315258	0.30149	0.285815	0.321014	0.31824	0.290841	0.288158	0.241045	0.244154	0.243192	0.20247	0.193171	0.163749	0.185791	0.17637	0.165066	0.169546	0.198874	0.180669	0.136394	0.17156	0.159216	0.130639	0.154498	0.199474	0.175902	0.208108
0.404036	0.397679	0.421206	0.36126	0.385579	0.392717	0.400545	0.388922	0.397251	0.376094	0.384578	0.350589	0.330459	0.359667	0.337155	0.357145	0.323343	0.311872	0.325789	0.306943	0.276816	0.277415	0.276965	0.266726	0.257568	0.233618	0.229342	0.233554	0.225759	0.2402	0.266432	0.241515	0.255399	0.27812	0.237117	0.288239	0.264861	0.338616	0.290174	0.30085	0.318819	0.321075	0.317289	0.340596	0.348995	0.34561	0.355866	0.367005	0.381468	0.430795
0.0779922	0.0875935	0.0789302	0.0778924	0.0776167	0.0641524	0.0584067	0.0458197	0.0399958	0.031544	0.0220411	0.0308621	0.0112186	0.00584101	0.000530334	0.00914858	-0.0119503	-0.0132358	-0.0150039	-0.0116823	-0.0229045	-0.0175305	-0.0267015	-0.0218914	-0.0281816	-0.0198046	-0.0280466	-0.0361666	-0.0374164	-0.0458174	-0.0468588	-0.0530425	-0.0572377	-0.0675464	-0.0642664	-0.0574342	-0.0533138	-0.0569873	-0.0626732	-0.0512052	-0.0324991	-0.0296953	-0.035108	-0.0231112	-0.0237223	0.00169845	0.000678588	0.0243726	0.00938104	0.0325801
A2a_avg_dF/F_offsets_late
2.27568	2.26777	2.27772	2.26302	2.27185	2.28109	2.2199	2.20666	2.19051	2.19025	2.15401	2.13624	2.11126	2.06301	2.04745	2.05569	2.07043	2.09542	2.07921	2.04676	2.0622	2.0272	2.04871	2.054	2.05017	2.05714	2.03078	2.02995	2.10183	2.16289	2.21412	2.23008	2.26412	2.22991	2.21494	2.18447	2.14324	2.06643	2.09156	2.10806	2.07013	2.04174	2.04705	2.01722	1.98434	1.95833	1.94162	1.9759	1.96903	2.03176
0.366897	0.357689	0.342828	0.355027	0.344807	0.370503	0.35444	0.369737	0.361232	0.38775	0.378948	0.380518	0.394684	0.390711	0.360022	0.374727	0.37831	0.374796	0.38151	0.387171	0.38706	0.40594	0.40019	0.387331	0.362626	0.387283	0.376346	0.405131	0.376037	0.360647	0.3881	0.373297	0.374395	0.36142	0.345538	0.35529	0.380296	0.372271	0.356286	0.334538	0.330334	0.343184	0.349933	0.362397	0.364285	0.379763	0.360284	0.391136	0.397114	0.420987
0.325694	0.300065	0.342094	0.30878	0.298077	0.327796	0.341642	0.310226	0.310247	0.31632	0.345341	0.353812	0.32718	0.321695	0.288673	0.288794	0.315319	0.319522	0.345402	0.331644	0.39562	0.346017	0.333695	0.379539	0.379668	0.352807	0.40846	0.402574	0.435639	0.423881	0.445822	0.387419	0.402036	0.412909	0.427829	0.449689	0.401872	0.420977	0.39386	0.42327	0.400134	0.404571	0.38485	0.406407	0.422815	0.399934	0.443019	0.45263	0.439196	0.437521
0.690705	0.667326	0.66047	0.645392	0.624382	0.610489	0.606728	0.603116	0.573527	0.594162	0.564979	0.537221	0.519481	0.510477	0.526041	0.512683	0.498665	0.481117	0.481257	0.474547	0.461681	0.446478	0.455225	0.423841	0.417937	0.463143	0.469858	0.455187	0.498797	0.492301	0.545352	0.544366	0.531464	0.542698	0.539031	0.517574	0.529835	0.55847	0.561694	0.536741	0.533111	0.546168	0.589737	0.561286	0.599776	0.605203	0.610779	0.610458	0.621884	0.624739
0.874174	0.875415	0.891797	0.88605	0.884831	0.905985	0.906627	0.923272	0.924841	0.913353	0.910264	0.903853	0.936737	0.888048	0.920706	0.939779	0.97875	0.985258	0.997014	0.998116	0.997964	0.998921	1.02148	1.01859	1.01165	1.0081	1.0459	1.08529	1.09217	1.09412	1.08922	1.11741	1.14586	1.14093	1.17734	1.20803	1.24719	1.21064	1.2361	1.24541	1.23944	1.26021	1.26518	1.26484	1.27005	1.24565	1.23676	1.23932	1.20737	1.24244
0.379727	0.394599	0.379561	0.378156	0.376172	0.371939	0.380669	0.376919	0.384718	0.382368	0.383042	0.391448	0.362012	0.368745	0.379337	0.383216	0.364817	0.386816	0.375407	0.370773	0.370089	0.373346	0.38795	0.39523	0.391621	0.397826	0.401625	0.40439	0.39778	0.374847	0.390567	0.383839	0.375568	0.386449	0.384295	0.394272	0.385492	0.412014	0.424772	0.416935	0.428845	0.42176	0.428008	0.432648	0.430166	0.425078	0.427035	0.435346	0.445793	0.4296
A2a_avg_event_rate_onsets_early
0.973936	0.975086	0.980125	0.98033	0.98033	0.98033	0.98033	0.98033	0.98033	0.98033	0.98033	0.98033	0.98033	0.973764	0.976311	0.978943	0.978943	0.972927	0.971592	0.994276	1.02242	1.03054	1.03076	1.03076	1.05911	1.07975	1.17438	1.17418	1.16673	1.16775	1.21703	1.22937	1.40066	1.44805	1.35767	1.39089	1.41718	1.4427	1.29511	1.27519	1.31167	1.49374	1.43143	1.81125	2.24621	2.28357	2.08422	1.82152	1.63078	1.68915
0.884051	0.903328	0.902766	0.880295	0.929373	0.942685	0.931144	0.954849	0.938889	0.882837	0.882717	0.94143	0.941635	0.937914	0.953691	0.983868	0.985246	0.924143	0.933976	0.921158	0.920665	0.983905	1.1342	1.11489	1.04408	0.951142	0.980256	0.980256	0.949894	1.01377	1.01592	1.0439	1.0306	1.02679	1.05147	0.977297	0.954875	0.97792	1.05966	1.10475	1.03398	1.10211	1.11287	1.15178	1.539	1.49163	1.10719	1.15797	1.15772	1.11723
1.11136	0.923835	0.916851	0.971716	0.970608	0.965545	0.963127	0.911226	0.911807	1.01404	1.14566	1.04181	0.944781	0.976982	0.978431	0.979016	0.912795	0.912795	0.911551	0.910521	0.914881	0.95722	0.957658	0.916466	0.9149	0.9483	1.01721	0.997122	0.952955	1.04122	1.06789	0.96048	0.911679	0.926428	0.929096	0.958892	0.948827	0.948699	0.948948	0.918921	0.918802	0.918802	0.92187	0.925357	0.929848	0.9832	0.983879	0.936113	0.937488	1.11635
1.02792	0.9964	0.991081	0.991502	0.992536	0.999747	1.00118	1.08231	1.10488	1.07062	1.04902	1.02066	1.0207	0.95456	0.955039	0.979884	0.995722	0.992009	1.00462	0.973205	0.966818	0.972504	0.986032	0.998658	0.996051	1.03615	1.0276	0.974163	0.975251	0.960966	1.06775	1.18201	1.1303	1.02719	1.00741	0.994174	0.998844	1.01967	1.10852	1.10021	1.10021	1.0944	1.0944	1.01998	1.01926	1.01938	1.03938	1.07395	1.06992	1.06387
1.01559	0.991656	0.937226	0.910225	0.962593	0.969877	1.00197	1.02016	0.98365	1.14522	1.21408	1.13564	0.989498	0.946174	0.958102	1.03114	1.09677	1.09653	1.09386	1.10875	1.02482	0.985981	0.98436	1.04064	1.04206	1.02454	1.03013	1.01649	1.09913	1.05863	1.05896	0.978154	0.98042	0.956622	1.03709	1.0353	1.01959	1.07549	1.0972	1.031	1.10565	1.14652	1.07712	1.12965	1.15024	1.07599	1.09443	1.02368	0.974821	0.985113
1.03592	1.05384	1.00606	0.953537	1.04895	1.04895	0.994815	0.985947	0.996929	1.0227	1.04437	1.06847	0.979004	1.01291	0.98941	0.963842	0.964677	0.964695	0.950351	1.00497	1.03539	0.987838	0.951869	1.04149	1.04082	0.974638	0.97666	0.947702	0.94734	0.968496	0.999819	0.997513	1.00758	1.00982	0.957459	0.97603	0.974597	0.976789	1.05299	1.04049	1.02403	1	1.02615	0.993489	0.963555	0.964322	0.976145	0.976897	0.969059	0.956419
A2a_avg_event_rate_offsets_early
2.52179	2.51934	2.46674	2.53809	2.69603	2.93076	2.94518	3.13114	2.8956	2.68335	2.72826	2.84938	3.38686	3.34077	3.08551	2.9147	2.75265	2.65244	2.35184	2.31022	2.48035	2.57601	2.63606	2.88414	2.94954	2.81225	2.92844	2.7703	2.37903	2.57991	2.43168	2.28112	2.82523	3.15874	2.54153	2.19771	2.57803	2.33847	2.21478	1.96107	2.20746	2.43553	2.44254	2.08837	1.99327	1.90536	1.89629	2.07137	3.48612	3.41442
1.62977	1.73167	1.49104	1.56327	1.55657	1.5472	1.3965	1.44309	1.72213	1.77846	1.63817	1.62765	1.60096	1.61683	1.7079	1.90733	1.84065	1.482	1.56235	1.59984	1.78488	1.64497	1.75093	1.70626	1.5407	1.58704	1.82956	1.67299	1.54504	1.4735	1.57873	1.70714	1.73711	1.58109	1.64709	1.75687	1.58176	1.54673	1.70579	1.65707	1.63325	1.95117	1.74783	1.48264	2.13626	2.80099	2.3549	2.35153	2.06432	1.48643
1.56528	1.26845	1.26451	1.11802	1.46888	1.45278	1.45294	1.099	1.05038	1.07504	1.05705	1.02833	1.06791	1.09831	1.20167	1.1751	1.04905	1.12234	1.17428	1.17502	1.0896	1.0008	0.995035	1.01294	1.01247	1.08106	1.16388	1.06942	1.01726	1.02008	1.35384	1.36826	1.03726	1.49902	1.88443	1.57513	1.27747	1.0767	1.07375	1.01956	1.01488	1.31186	1.28646	1.01902	1.04344	1.07123	1.18906	1.39924	1.21222	0.978221
1.30815	1.38898	1.19355	1.51799	1.58173	1.18757	1.14742	1.23487	1.24362	1.1913	1.17687	1.17138	1.16629	1.16686	1.22335	1.20554	1.1504	1.35269	1.64257	1.44875	1.52703	1.43644	1.20113	1.18913	1.12262	1.16621	1.18666	1.16457	1.32804	1.3846	1.35617	1.14149	1.17347	1.23105	1.41709	1.3619	1.52847	1.46477	1.2383	1.30964	1.3589	1.28494	1.24096	1.28104	1.28927	1.301	1.21577	1.30477	1.34002	1.26066
1.11574	1.10526	1.05073	1.01804	1.02229	1.05848	1.01951	1.00229	0.99063	1.01584	1.03095	1.07203	1.01318	0.948285	0.97372	0.983804	1.04586	1.08942	1.00567	0.974159	1.05985	1.15959	1.19312	1.18614	1.09051	1.03455	1.06251	1.085	1.09015	1.09705	1.04367	1.03036	0.989942	1.06511	1.04757	1.00655	1.10769	1.11264	1.03866	1.00498	0.996676	0.993082	0.975381	1.02448	1.03775	1.08726	1.0794	1.24287	1.27499	1.19389
1.31131	1.31732	1.31657	1.31231	1.33099	1.32481	1.29227	1.31615	1.349	1.38048	1.35479	1.49565	1.43753	1.4034	1.27618	1.36756	1.42862	1.50688	1.52761	1.39258	1.35609	1.33902	1.34466	1.33021	1.4177	1.42039	1.41026	1.34365	1.36763	1.38356	1.57514	1.54072	1.36104	1.51876	1.5512	1.36272	1.34524	1.31658	1.37976	1.40681	1.83801	1.80903	1.23277	1.27723	1.25897	1.35618	1.44696	1.35187	1.30579	1.23858
A2a_avg_event_rate_onsets_late
1.02381	1.02513	1.06822	1.0864	1.08264	1.05822	1.01601	1.0297	1.00719	0.981897	0.980941	1.04056	1.1325	1.07035	0.992849	0.992849	0.991438	0.99131	0.991557	0.990214	0.989191	1.02058	1.02282	1.00893	1.11905	1.12307	1.02971	1.01795	1.0038	1.01853	1.01882	1.01882	1.01882	1.0186	1.04046	1.04108	1.00002	1.00007	0.996284	0.995039	0.996155	0.995649	0.995738	0.995823	1.00044	1.00271	1.00138	1.00909	1.00859	1.00764
1.25967	1.22638	1.11697	1.11741	1.09171	1.11538	1.1459	1.06837	1.03587	1.02179	0.970785	0.967996	1.03927	1.03214	1.22107	1.24706	1.05193	1.02353	1.03184	1.01836	1.01637	0.971241	0.993453	0.988002	0.959201	0.966329	0.976071	0.98183	0.966317	0.962404	0.974066	1.01303	1.02577	1.02702	1.0015	1.12033	1.15537	1.1871	1.1247	1.14042	1.1463	1.17974	1.14627	1.06413	0.995042	1.09935	1.21203	1.1488	1.01394	0.989771
0.933602	0.935258	0.921653	0.935578	0.908339	0.930226	0.930167	1.0779	1.00333	0.902224	0.817884	0.815053	0.811472	0.828309	0.828257	0.828257	0.849103	0.849103	0.837369	0.863266	0.869616	0.869848	0.844526	0.895601	0.898458	0.903841	0.852085	0.85209	0.854572	0.855342	0.834507	0.833774	0.834343	0.83537	0.868353	0.869605	0.898491	0.867237	0.866514	0.896038	0.896376	0.842134	0.842525	0.848848	0.847558	0.85247	1.04158	1.04273	0.914803	0.915262
0.981074	0.849771	0.865288	0.95432	1.07616	0.958003	0.852363	0.893794	0.903047	0.936705	0.936488	0.872979	0.89274	0.867125	0.929156	0.925212	0.865789	0.865369	0.892858	0.927359	0.927359	0.867691	0.907247	0.924583	0.910795	0.877195	0.894742	0.893568	0.865651	0.860254	0.872371	0.872906	0.872906	0.855974	0.88245	0.875597	0.866888	0.900646	0.900613	0.859086	0.9935	0.9935	0.938477	0.934546	0.934546	0.847135	0.909342	0.907302	1.10232	1.21768
1.04942	1.0754	1.03498	0.977712	0.968236	0.966143	0.977806	0.978186	1.022	1.0129	0.967204	0.977483	0.976757	0.978989	0.986029	0.994429	0.98188	0.981059	0.981608	0.982923	0.998108	1.00338	1.00206	0.9859	0.977037	1.0028	1.02162	1.06125	1.08254	1.06269	1.01551	1.02213	1.03759	1.05023	1.05314	1.02756	1.04184	1.09637	1.09813	1.10073	1.10213	1.07901	1.08931	1.15918	1.26063	1.22184	1.21629	1.58039	1.4777	1.61248
1.03571	1.00468	1.00173	1.00224	1.0104	1.01378	1.01181	1.00675	0.999654	0.999465	0.986157	0.992726	0.992636	0.998694	0.988983	0.980162	0.979182	0.989051	0.989152	0.999124	0.999129	0.980878	0.980276	0.979104	0.978172	0.978527	0.97807	0.978097	1.00524	1.0052	1.01906	0.991325	0.977261	0.999216	0.998635	1.04548	1.10842	1.06917	1.0247	1.01038	1.03143	1.10948	1.09046	1.18983	1.11538	1.12924	1.03322	1.03832	1.01209	1.03581
A2a_avg_event_rate_offsets_late
1.03186	1.04671	1.06296	1.04814	1.02538	1.03534	1.07271	1.05945	1.04053	1.04283	1.07255	1.2346	1.22702	1.22178	1.28838	1.26706	1.22157	1.01667	1.01371	0.973027	0.977417	0.980392	1.01199	1.01649	1.01747	1.00843	0.984842	1.04708	1.03056	1.01769	0.997176	0.972215	0.980575	0.938101	0.97442	0.978993	0.97153	1.00533	1.03061	1.04559	1.01593	0.975606	0.990579	0.992066	0.96751	1.00852	0.999745	0.991684	0.977237	0.939778
1.1433	1.18091	1.20911	1.18069	1.14436	1.10958	1.21992	1.65668	1.50273	1.41037	1.36864	1.09671	1.09655	1.13771	1.09775	1.17509	1.33738	1.25017	1.04445	1.08672	1.14121	1.16806	1.14872	1.05089	1.10118	1.10482	1.02659	1.0537	1.11379	1.28315	1.28185	1.053	1.04639	1.05615	1.0552	1.03716	1.02671	1.02925	1.1059	1.25296	1.2722	1.22958	1.28724	1.216	1.09632	1.08619	1.10876	1.11653	1.18967	1.16154
1.07276	1.04261	0.943652	0.931762	0.931954	0.951558	1.22725	1.31819	1.29854	1.25462	1.23921	1.27869	1.25769	1.31102	1.00489	0.933612	0.952863	1.08034	1.13854	1.05941	1.12803	1.12869	1.289	1.12823	0.951789	0.951513	0.947101	0.92525	0.926745	0.932329	0.972185	0.951423	0.903469	1.09802	1.13914	0.944057	0.915167	0.947831	0.947065	1.01889	1.07151	1.02678	0.890094	0.906307	0.865274	0.841874	0.840425	0.840827	0.889826	0.903224
1.12969	1.09828	1.09917	1.22294	1.25152	1.24564	1.29664	1.22612	1.15045	1.12862	1.12625	1.20828	1.23482	1.21473	1.20123	1.08647	1.10993	1.13452	1.13098	1.1253	1.10805	1.09917	1.10008	1.21371	1.24097	1.29549	1.56996	1.384	1.04226	1.22176	1.68439	1.64304	1.04782	1.05146	1.06525	1.09729	1.26771	1.26185	1.17201	1.14449	1.24425	1.24295	1.24068	1.21916	1.21166	1.23943	1.12153	1.26519	1.28961	1.06556
1.10206	1.15064	1.15581	1.09879	1.14122	1.19085	1.22139	1.21307	1.23118	1.16442	1.13489	1.16394	1.18594	1.21614	1.28005	1.3235	1.32416	1.36166	1.2376	1.29603	1.34006	1.28816	1.40528	1.45073	1.36839	1.54063	1.46595	1.39954	1.40041	1.38283	1.2409	1.32706	1.29154	1.17471	1.24206	1.17477	1.18382	1.12107	1.15732	1.22241	1.53357	1.65601	1.37096	1.22248	1.26704	1.13526	1.26018	1.35158	1.19081	1.13634
1.13135	1.13288	1.10705	1.12301	1.14444	1.13274	1.08532	1.1231	1.177	1.17	1.08589	1.06178	1.05957	1.05304	1.1011	1.12053	1.13221	1.10372	1.10997	1.11752	1.11309	1.21164	1.21845	1.10919	1.09519	1.10737	1.10834	1.16343	1.16317	1.07644	1.071	1.07217	1.10388	1.13106	1.1108	1.05825	1.04406	1.06469	1.05252	1.10305	1.14297	1.16306	1.13568	1.11525	1.07932	1.05399	1.10306	1.10746	1.05722	1.14013
[truncated: 30 more columns]

## Sheet: Figure_1k
Figure 1k
D1_onset_activations
0.55	0.639535	0.663636	0.596026	0.849558	0.741667	0.540146	0.367347
0.416667	0.205882	0.147059	0.0388889	0.0319149	0.0582524	0.0855615	0.402299
0.602273	0.470899	0.280423	0.301587	0.436464	0.193182	0.112745	0.147783
0.351852	0.681452	0.181034	0.0555556	0.193548	0.255708	0.202765	0.152381
0.582822	0.470588	0.05	0.205479	0.133333	0.0862069	0.124088	0.335938
0.244186	0.15493	0.0592593	0.0703125	0	0.00826446	0.015748	0.0546875
D1_onset_activations_mean
0.457967	0.437214	0.230235	0.211308	0.274136	0.22388	0.180176	0.243406

## Sheet: Figure_1l
Figure 1l
D1_offset_activations
0.625	0.72093	0.772727	0.721854	0.884956	0.766667	0.781022	0.85034
0.35	0.141176	0.170588	0.122222	0.12766	0.145631	0.13369	0.247126
0.534091	0.587302	0.666667	0.62963	0.569061	0.454545	0.367647	0.300493
0.540741	0.322581	0.340517	0.154762	0.104839	0.136986	0.193548	0.166667
0.631902	0.588235	0.208333	0.19863	0.214815	0.146552	0.109489	0.265625
0.174419	0.225352	0.037037	0.0390625	0.0144928	0	0.0551181	0.101562
D1_offset_activations_mean
0.476025	0.430929	0.365978	0.311027	0.319304	0.275064	0.273419	0.321969

## Sheet: Figure_1m
Figure 1m
A2a_onset_activations
0.626984	0.820312	0.641221	0.466216	0.108527	0.0735294	0.114754	0.189655
0.247423	0.0841121	0.19802	0.156863	0.0689655	0	0.0185185	0.0606061
0.125	0.03	0.0285714	0.00884956	0.0169492	0.0431034	0.174603	0.027027
0.378641	0.102041	0.0377358	0.125	0.0636364	0.0818182	0.130841	0.0744681
0.29703	0.206186	0.157895	0.12	0.122449	0.142857	0.186047	0.162791
0.244635	0.0725806	0.0244898	0.0196078	0.02	0.00803213	0.0121951	0.004
A2a_onset_activations_mean
0.319952	0.219205	0.181322	0.149423	0.0667545	0.0582234	0.10616	0.0864245

[truncated: 1 more sheets: Figure_1n]
