# Supplementary material for: Refinement of efficient encodings of movement in the dorsolateral striatum throughout learning
Source: Cell Rep. Author manuscript; Available in PMC 2025 Nov 6. (PMC12590872; doi:10.1016/j.celrep.2025.116229)
Supplement: 5 [file NIHMS2113399-supplement-5.xlsx]

## Sheet: Figure_2a
Figure 2a
D1_early_onset_onset
0.950312	1.09751	0.813015	1.13337	0.753222	0.694476	0.816046	0.785437	1.08832	0.915556	0.803752	0.837177	0.934744	0.890993	0.830412	0.936755	0.799089	0.650289	0.561326	0.725188	0.519021	0.632916	0.782786	0.443184	0.521072	0.451667	0.545248	0.528504	0.766101	1.1391	1.32426	1.28159	1.58705	1.35308	1.59772	1.38498	1.55329	1.51991	1.41697	1.36796	1.34003	1.61609	1.64567	1.55807	1.74799	1.60554	1.8645	1.72439	1.67179	1.70507
0.219771	0.208743	0.258217	0.208066	0.179892	0.274081	0.260609	0.156899	0.155906	0.167016	0.100889	0.163517	0.0995104	0.235337	0.138333	0.221783	0.220413	0.260247	0.320181	0.290504	0.311849	0.343629	0.343852	0.346993	0.394713	0.35835	0.450313	0.400031	0.495587	0.552952	0.53162	0.510047	0.480791	0.553494	0.609825	0.491221	0.578092	0.570746	0.478839	0.525364	0.601375	0.481952	0.522011	0.683022	0.76506	0.819997	0.92421	1.02384	1.03026	1.21153
0.298547	0.272118	0.237096	0.329383	0.192063	0.232918	0.174035	0.197719	0.144355	0.219781	0.122011	0.229363	0.193209	0.273238	0.214171	0.176811	0.254942	0.213452	0.274948	0.16703	0.178857	0.261953	0.211429	0.286096	0.396889	0.419425	0.312991	0.280235	0.469433	0.514497	0.524448	0.645308	0.705991	0.874357	0.806929	0.953493	1.12424	1.11334	1.15915	1.26906	1.4847	1.51004	1.59828	1.70032	1.80351	1.88221	1.91222	1.95504	1.99573	2.03244
0.255635	0.298539	0.103335	0.186439	0.141464	0.154898	0.195944	0.165137	0.109931	0.17419	0.193756	0.210067	0.110008	0.112102	0.11808	0.186167	0.169704	0.0911408	0.112853	0.16588	0.185534	0.119947	0.165005	0.0805113	0.124642	0.252359	0.203964	0.156719	0.168341	0.197771	0.273788	0.168931	0.179979	0.111863	0.221098	0.244084	0.303105	0.54736	0.536142	0.612826	0.715733	0.733375	0.792268	0.863943	1.01621	1.05053	1.14395	1.29498	1.35395	1.41816
0.166076	0.0917087	0.0900599	0.123761	0.173523	0.127382	0.083746	0.0191802	0.0786057	-0.0228026	0.0574659	0.055946	0.0238267	0.0349921	-0.0660185	0.0946319	0.145996	0.13632	0.131262	0.179267	0.12651	0.137375	0.205169	0.181934	0.101773	0.224936	0.231186	0.0731754	0.159802	0.276524	0.384001	0.410336	0.254154	0.404324	0.429457	0.468547	0.328189	0.428256	0.41661	0.525016	0.504152	0.63157	0.598336	0.634532	0.621073	0.638247	0.623334	0.687759	0.850697	0.868654
0.140091	0.532172	-0.0462418	0.257015	0.351634	0.361469	0.408988	0.14972	0.0990564	0.296108	0.492091	0.611137	0.522092	0.765575	0.750531	0.604707	0.409654	0.302473	0.5426	0.435596	0.333404	0.285149	0.329674	0.414571	0.23443	0.00452729	0.175602	0.510394	0.410462	0.730468	0.608385	0.673013	0.794953	0.692842	0.755014	0.533187	0.802129	0.436989	0.475228	0.488393	0.571203	0.629434	0.790407	0.657208	0.682449	0.616029	0.580056	0.58914	0.444565	0.426698
D1_early_onset_offset
0.521949	0.47635	0.447564	0.489848	0.40588	0.450978	0.435322	0.398316	0.606172	0.296321	0.461268	0.469534	0.35057	0.514684	0.392919	0.497101	0.443005	0.40413	0.368086	0.341489	0.289978	0.279736	0.1997	0.141999	0.200391	0.107758	0.27125	0.1462	0.235	0.316816	0.257808	0.30654	0.347768	0.41393	0.357351	0.394786	0.233879	0.373388	0.328364	0.286784	0.350003	0.482533	0.240837	0.241042	0.356471	0.331229	0.360059	0.291784	0.375942	0.33876
0.0300817	0.0385808	0.0117376	0.00492262	0.188909	0.0726868	0.125292	0.0189135	-0.049016	0.0258937	-0.0840169	-0.0336186	-0.0348429	-0.069229	0.07004	-0.0258454	0.0262203	0.0605961	0.00702124	0.0161464	0.0704101	0.0540377	0.114438	0.122081	0.084337	-0.0368648	0.127917	0.124801	0.131419	0.167811	0.156893	0.165709	0.139667	0.202574	0.185638	0.264896	0.272217	0.289023	0.264475	0.148538	0.208037	0.0804888	0.169786	0.206418	0.191237	0.301801	0.373211	0.298017	0.367063	0.351584
-0.0260632	-0.0651804	-0.0346746	-0.0289246	-0.0803478	-0.0154254	0.0131129	-0.0956005	-0.0306338	0.0413675	-0.0958732	-0.0580142	-0.0238208	0.0426607	-0.0628329	0.0166997	-0.0772055	-0.00780907	0.0791462	-0.0186045	-0.0726473	0.0128795	0.00914164	-0.02128	-0.0991338	-0.02326	-0.00607053	0.0428938	0.0118687	0.0155158	-0.0413576	0.0532622	0.0980136	0.0895417	-0.0389022	0.104215	0.193497	0.261481	0.199597	0.260809	0.263788	0.212482	0.314423	0.305202	0.353498	0.400856	0.31908	0.355954	0.491594	0.442354
0.0813605	0.0879701	0.00847937	0.034471	0.00429066	-0.0309517	0.000854729	-0.0175841	0.0306088	0.0611962	0.0164296	0.0812314	0.0418719	0.0378502	0.041228	0.116863	0.0647156	0.0452656	-0.00469068	0.0560051	-0.0324212	-0.0446136	0.0575403	-0.079633	-0.0560639	0.0561805	0.0410554	-0.020092	0.0212364	0.0561338	0.135453	-0.0433646	0.0144517	0.100082	0.0321711	-0.0125947	0.0928436	0.0642754	-0.0154794	0.0875715	0.220946	0.139331	0.206574	0.337872	0.372798	0.402265	0.332146	0.445173	0.514922	0.420055
0.0830624	0.0175182	0.0719791	0.0414763	0.0303332	-0.0512759	0.012962	-0.0301056	-0.035908	0.0136027	-0.0608316	-0.0191631	-0.046138	-0.178905	-0.0203871	0.154457	0.0345449	0.0481726	-0.00462845	0.0798007	0.0928247	0.0353268	0.0895453	0.151011	0.0399078	0.116943	0.12097	0.194967	0.162582	0.229022	0.220269	0.263898	0.121571	0.226467	0.22654	0.205434	0.173876	0.168275	0.136131	0.148772	0.151425	0.189669	0.207892	0.148722	0.18589	0.131758	0.285858	0.14431	0.272178	0.2417
-0.117747	0.0780553	0.0379799	0.0925247	0.0905763	0.0269678	0.144581	0.210142	-0.0421611	0.237987	-0.0198602	-0.0158856	0.296969	-0.275393	-0.0319333	-0.0589245	0.150717	0.0933097	-0.0320277	-0.256145	-0.0105517	-0.0332524	-0.0617611	0.0129317	-0.292792	-0.0401906	0.154277	0.116764	0.0328338	-0.0824859	0.0454169	0.162949	-0.00619221	0.26092	0.0750429	0.126418	0.0723498	0.0273885	0.163953	0.153451	-0.00826042	0.350571	0.495347	0.3573	0.17278	0.386882	0.44243	0.165578	0.0407906	0.176847
D1_early_onset_both
1.86573	1.91808	1.95383	1.98294	1.89512	1.83034	1.92081	2.04533	2.19081	2.07403	2.2187	2.21076	2.11545	2.13299	2.12471	2.16971	2.12058	1.95519	1.92051	1.89352	1.66013	1.57708	1.51304	1.44188	1.43709	1.36664	1.37851	1.42309	1.43903	1.5163	1.70308	1.77279	1.76061	1.85388	1.75939	1.79849	1.67874	1.77076	1.7461	1.67533	1.64806	1.7031	1.77736	1.77869	1.86539	1.93461	2.03699	2.04763	1.99344	1.94906
0.239573	0.163015	0.151584	0.230373	0.194882	0.201942	0.126772	0.0690841	0.165594	0.0129337	0.0191332	0.117836	0.102235	0.0858993	-0.0140319	0.0843514	0.175637	0.100424	0.156248	0.242443	0.153834	0.264932	0.289851	0.409584	0.3766	0.23991	0.369271	0.460923	0.480547	0.535385	0.552856	0.611111	0.613843	0.587353	0.680564	0.59461	0.616907	0.664481	0.569134	0.643889	0.706624	0.603554	0.844078	0.823815	0.939377	1.02615	1.06924	1.21448	1.46061	1.63023
0.583327	0.533638	0.560441	0.627243	0.469987	0.472552	0.534884	0.50079	0.476983	0.463118	0.471742	0.399447	0.42248	0.422299	0.401778	0.435302	0.316336	0.375365	0.393368	0.36397	0.274833	0.306158	0.378625	0.365326	0.343063	0.397354	0.487017	0.471646	0.553211	0.654878	0.599067	0.692232	0.707887	0.867996	0.925075	1.19642	1.32515	1.53187	1.56592	1.60995	1.80266	1.92856	1.98641	2.06368	2.21433	2.29674	2.28165	2.34574	2.48829	2.55244
0.503446	0.472743	0.487399	0.421861	0.468588	0.426907	0.379913	0.362132	0.327739	0.427834	0.444897	0.315746	0.410527	0.370318	0.396038	0.427349	0.417156	0.341905	0.330751	0.353579	0.345173	0.347398	0.411029	0.337147	0.310892	0.388119	0.333469	0.406398	0.444968	0.437726	0.46915	0.4657	0.428242	0.476809	0.488175	0.51816	0.544808	0.511047	0.637416	0.771186	0.859496	0.960339	0.935645	1.07853	1.18038	1.32115	1.38801	1.43658	1.6111	1.612
0.274037	0.284083	0.332278	0.165197	0.250569	0.151598	0.236282	0.204824	0.243452	0.28914	0.17053	0.227748	0.230009	0.25967	0.2438	0.322697	0.307065	0.383265	0.30147	0.367552	0.38932	0.384427	0.379976	0.467038	0.38357	0.438136	0.536316	0.519533	0.583589	0.665023	0.760684	0.885988	0.912833	0.977755	0.832102	0.860228	0.919502	1.00327	0.966325	1.05065	1.17841	1.25221	1.37728	1.4226	1.4362	1.49959	1.4845	1.52545	1.57809	1.76072
0.265697	0.70395	0.292677	0.436713	0.461743	0.343704	0.40419	0.525291	0.415852	0.379815	0.434684	0.240519	0.154971	0.174294	0.298636	0.313127	0.279099	0.365358	0.200937	0.322353	-0.00267027	0.503952	0.202591	0.370052	0.351083	0.0670428	0.472952	0.485166	0.430954	0.25464	0.303002	0.533984	0.422208	0.474587	0.472317	0.719416	0.599635	0.250746	0.36363	0.520697	0.417978	0.490026	0.438894	0.624115	0.776592	0.482735	0.996112	0.695708	0.498301	0.351421
D1_early_onset_never
0.314486	0.349647	0.288917	0.321689	0.17784	0.236934	0.228107	0.265409	0.310523	0.284018	0.262925	0.297901	0.266274	0.261126	0.304878	0.27805	0.226502	0.30083	0.243599	0.259181	0.188971	0.261526	0.126458	0.18694	0.161734	0.157152	0.242681	0.115764	0.174896	0.248396	0.214255	0.122424	0.215241	0.312498	0.220359	0.264216	0.226982	0.23788	0.306428	0.330242	0.232641	0.206773	0.27971	0.28041	0.180299	0.198547	0.235981	0.165136	0.212074	0.100111
0.064339	-0.0372036	0.0181521	0.0236068	0.0811074	0.0854011	0.0888453	-0.0622606	0.0772276	0.00321691	-0.060882	0.0188944	0.0207578	0.00469555	-0.0576231	0.0195259	-0.00150658	0.0354314	0.0298615	0.00728324	0.0461	0.0934888	0.0592481	0.0733155	0.0755924	0.00918083	0.0628808	0.0941026	0.103979	0.0873291	0.132841	0.136001	0.131967	0.10349	0.0987303	0.158498	0.134752	0.111982	0.141006	0.176038	0.160771	0.119964	0.152123	0.227411	0.220937	0.278877	0.281311	0.300444	0.348808	0.375047
-0.0144335	-0.0546354	-0.01585	0.00806614	-0.0554207	-0.125747	-0.0358281	-0.0719911	-0.120189	-0.05357	-0.0506616	-0.102651	-0.0511404	-0.0214557	-0.0615965	-0.0263961	0.00625746	-0.0771382	0.0585389	-0.0888425	-0.104705	-0.0105762	-0.00925778	-0.0615131	-0.0396688	0.0227427	-0.0419641	-0.0454555	-0.0269078	-0.0162799	-0.0408757	0.0131448	0.035063	0.0160783	0.0390087	0.0729487	0.145691	0.166932	0.155982	0.197213	0.227099	0.271769	0.208551	0.282023	0.303623	0.361627	0.29908	0.38431	0.350277	0.414624
0.0151501	0.0116618	0.00802089	-0.0184586	-0.0444023	-0.0626944	-0.0818981	-0.0635889	-0.0289258	-0.0456573	-0.0273648	-0.0694077	-0.0372006	-0.0529213	-0.0610964	-0.0157727	-0.0211382	-0.0865391	-0.0788007	-0.0624685	-0.0403761	-0.0750932	-0.011212	-0.0457124	0.000837132	-0.032022	-0.00501977	-0.0182093	0.0418516	0.0240644	0.0731215	0.000444937	-0.000794875	-0.0087275	0.013877	0.0140789	0.0708633	0.055978	0.0552031	0.200031	0.173251	0.233523	0.238372	0.211533	0.251749	0.271833	0.347147	0.375887	0.323452	0.403493
0.00117148	0.00687104	-0.00374456	-0.0523185	0.0296105	-0.0462422	0.0172062	0.048079	-0.0122931	0.0228782	0.0128416	-0.0294483	0.033532	-0.0492659	-0.00270042	0.0867233	0.0885523	0.131479	0.0733513	0.128596	0.0841447	0.0985141	0.0798355	0.0948129	0.0680967	0.0941329	0.143509	0.081999	0.118231	0.159358	0.0886424	0.186895	0.0662999	0.168346	0.0575917	0.182774	0.133163	0.144038	-0.00309442	0.126136	0.0914917	0.126482	0.164803	0.10054	0.238863	0.168057	0.141373	0.19419	0.254798	0.222898
0.0102657	0.0517881	0.111662	0.144986	0.0698575	0.0678615	0.0180648	0.0465821	0.132671	0.0455681	0.0229424	0.0162499	0.0499785	0.0208439	0.00084108	0.0832505	0.0849582	0.106183	0.0734086	0.108655	-0.00549156	-0.0302505	0.0118452	-0.0352618	0.120221	-0.0635056	0.0587601	-0.0345028	-0.00794142	0.0395273	-0.00157856	0.0222772	0.12348	0.103	0.155421	0.119788	0.104194	0.0724384	0.147176	0.0947204	0.190825	0.163026	0.186999	0.197609	0.1725	0.107452	0.113392	0.171955	0.114731	0.127764
D1_early_offset_onset
0.838122	0.727921	0.780134	0.67044	0.755191	0.795025	0.812071	0.866354	0.965831	0.748261	0.665523	0.572803	0.663797	0.68623	0.661887	0.633253	0.613582	0.603787	0.546364	0.493381	0.610527	0.523969	0.674142	0.498434	0.507281	0.592435	0.572474	0.574102	0.44515	0.714304	0.531841	0.438038	0.508459	0.421564	0.43584	0.504441	0.297363	0.572986	0.533374	0.632113	0.621329	0.649592	0.578561	0.58499	0.587535	0.63909	0.654522	0.719727	0.586399	0.597777
0.515498	0.641424	0.671115	0.585308	0.551258	0.661104	0.704471	0.715145	0.653401	0.585691	0.602061	0.552969	0.557312	0.522	0.468684	0.441793	0.505616	0.512862	0.473663	0.464302	0.434736	0.493579	0.491318	0.374205	0.493787	0.416342	0.381943	0.48502	0.403781	0.466479	0.431605	0.436765	0.3157	0.343443	0.471264	0.445563	0.411011	0.425914	0.433587	0.422198	0.415568	0.421053	0.564198	0.607253	0.588887	0.433011	0.36995	0.454932	0.430988	0.466094
0.569075	0.59113	0.500594	0.572539	0.591961	0.578011	0.531755	0.511875	0.43022	0.474393	0.47812	0.499921	0.528427	0.624123	0.554953	0.545538	0.550875	0.595757	0.593339	0.555062	0.479937	0.484411	0.518131	0.530422	0.593259	0.463927	0.424199	0.397744	0.432284	0.329719	0.545237	0.57736	0.406131	0.493912	0.444743	0.521934	0.545809	0.575318	0.548464	0.587725	0.710093	0.642099	0.595269	0.589012	0.422509	0.487247	0.484152	0.518043	0.469943	0.453984
0.558352	0.601704	0.592212	0.440105	0.505159	0.468742	0.521058	0.481207	0.524376	0.487715	0.502257	0.496731	0.466005	0.461622	0.55155	0.435594	0.524999	0.357148	0.475495	0.523374	0.50611	0.568011	0.48867	0.570987	0.416281	0.495123	0.420428	0.460526	0.496334	0.461251	0.44072	0.46453	0.499486	0.558923	0.644053	0.541912	0.563857	0.555838	0.539809	0.564354	0.557611	0.57297	0.525521	0.490476	0.424954	0.52429	0.409869	0.470853	0.408613	0.40367
0.577514	0.591859	0.639256	0.753044	0.584987	0.660342	0.660704	0.58928	0.720045	0.656325	0.71878	0.810978	0.658594	0.694627	0.647257	0.729228	0.79347	0.761639	0.855056	0.744958	0.7202	0.703835	0.760299	0.711744	0.722928	0.739158	0.720792	0.680577	0.743963	0.783036	0.815727	0.769269	0.797989	0.679593	0.811101	0.984014	0.880152	0.979122	0.830867	0.88906	0.89311	0.787632	0.819724	0.805088	0.764498	0.763296	0.627233	0.753146	0.65449	0.710091
0.302419	0.148274	0.288181	0.399643	0.449923	0.514561	0.334611	0.232177	0.320504	0.0438632	0.348966	0.219566	0.164706	0.198778	0.0580766	0.225286	0.183554	0.22493	0.345774	0.123715	0.0416498	0.225879	-0.0529226	0.0566794	-0.118694	0.310718	0.281017	0.148862	0.241145	0.322936	0.445643	0.227024	0.290854	0.545028	0.532815	0.25153	0.464294	0.307914	0.542353	0.517647	0.206549	0.407883	0.348473	0.312703	0.402131	0.409564	0.297566	0.237937	0.339579	0.460976
D1_early_offset_offset
1.54108	1.68665	1.88636	1.75876	1.92265	1.90716	1.80402	1.87554	1.81369	1.75433	1.67624	1.65356	1.76149	1.63577	1.61107	1.47542	1.47588	1.51503	1.62816	1.68886	1.73893	1.72983	1.77794	1.6113	1.76781	1.81326	1.85056	1.78551	1.84345	1.76629	1.69084	1.81405	1.77069	1.58568	1.75884	1.48918	1.58431	1.67192	1.654	1.75023	1.83045	1.7094	1.76973	1.69285	1.7665	1.91403	1.88837	1.93669	1.92645	1.87479
1.69485	1.69412	1.87907	2.0194	2.07558	2.09347	2.22044	2.28444	2.00145	2.17358	2.06735	1.94847	1.96233	1.88417	1.94727	1.84701	1.73826	1.70695	1.56641	1.72734	1.7057	1.54176	1.60492	1.66249	1.55457	1.6195	1.53849	1.60545	1.42379	1.44993	1.31115	1.28006	1.16813	1.27727	1.2935	1.34583	1.31113	1.39865	1.21503	1.38758	1.18511	1.17289	1.21769	1.24804	1.25863	1.13328	1.05378	1.03194	1.10368	1.02827
1.3111	1.35949	1.32405	1.26904	1.38899	1.23463	1.29878	1.23316	1.20485	1.24939	1.13347	1.27528	1.26665	1.3039	1.27011	1.26662	1.26983	1.38769	1.38077	1.26556	1.28235	1.30252	1.16642	1.32612	1.26436	1.35273	1.339	1.36338	1.41326	1.3495	1.42271	1.37038	1.39965	1.47916	1.44926	1.50726	1.5488	1.4887	1.55758	1.51458	1.4986	1.47083	1.43332	1.47222	1.45959	1.37058	1.51412	1.50557	1.46944	1.45913
1.65129	1.63623	1.62513	1.58523	1.51622	1.62961	1.57551	1.6354	1.72321	1.64881	1.64942	1.76992	1.65364	1.77436	1.66408	1.77066	1.71142	1.69046	1.65066	1.61981	1.63777	1.60676	1.67963	1.60572	1.5757	1.60904	1.61706	1.79122	1.72537	1.67048	1.7036	1.84676	1.75188	1.83856	1.81737	1.7939	1.97113	1.91825	1.85951	1.8603	1.77159	1.82929	1.86572	1.76943	1.79491	1.66944	1.68307	1.61104	1.63647	1.59152
1.57661	1.63643	1.63575	1.76272	1.70676	1.68633	1.7486	1.67642	1.65977	1.59488	1.65784	1.60225	1.39841	1.52872	1.49223	1.46498	1.52496	1.44132	1.46969	1.45667	1.51214	1.48671	1.47773	1.39066	1.41718	1.42453	1.47176	1.40393	1.36687	1.52234	1.52936	1.44874	1.57797	1.55295	1.43375	1.52963	1.61965	1.54772	1.59474	1.54935	1.60975	1.52878	1.66162	1.47341	1.43951	1.47822	1.51349	1.53548	1.45412	1.42506
0.314561	0.386867	0.489647	0.321568	0.240859	0.360162	0.324766	0.418526	0.36814	0.40957	0.313147	0.2883	0.305984	0.497396	0.387988	0.383393	0.214259	0.397911	0.530602	0.546008	0.363762	0.248593	0.32484	0.334402	0.347528	0.209091	0.524159	0.713072	0.685714	0.768626	0.655389	0.780195	0.656486	0.441058	0.684064	0.605969	0.57611	0.383017	0.296221	0.436026	0.506556	0.433131	0.686983	0.778786	0.500667	0.638848	0.391744	0.692267	0.432851	0.515526
D1_early_offset_both
2.75755	2.88774	2.98522	2.97089	3.08937	3.17608	3.22492	3.18572	3.13232	3.19415	3.08503	3.06329	3.13634	3.07243	3.05025	3.01589	3.04835	3.03201	3.18364	3.26318	3.33332	3.36215	3.37835	3.33346	3.3692	3.32287	3.51762	3.31358	3.45617	3.43952	3.43911	3.40954	3.37691	3.32332	3.38675	3.433	3.39962	3.49487	3.47681	3.5947	3.56939	3.52317	3.60115	3.66354	3.72545	3.78639	3.85891	3.79668	3.76729	3.84315
3.15923	3.20912	3.34379	3.43591	3.3779	3.50382	3.45235	3.3028	3.38985	3.29748	3.30704	3.34512	3.13651	3.07908	2.99657	2.93813	2.85591	2.80055	2.79232	2.73637	2.58255	2.74507	2.64144	2.56937	2.48756	2.52082	2.51708	2.4333	2.44965	2.46358	2.36673	2.26244	2.24066	2.29728	2.26024	2.19916	2.24491	2.22263	2.29713	2.30824	2.34031	2.40376	2.31415	2.27144	2.27402	2.10255	2.27264	2.26186	2.19207	2.22703
3.00447	2.9651	3.06233	3.08451	3.07671	3.07241	3.06225	3.02417	3.03284	3.0362	2.98956	3.0413	3.19396	3.16838	3.09235	3.2143	3.07496	3.18852	3.12009	3.05757	3.14943	3.00323	3.00082	3.09196	3.11703	3.05859	3.14583	2.98695	3.04821	2.97962	3.11096	3.0839	3.04916	3.18655	3.16317	3.29475	3.34874	3.26244	3.39027	3.36766	3.41803	3.33798	3.36096	3.37717	3.13864	3.25876	3.21479	3.26645	3.08592	2.99716
2.16762	2.10554	2.09314	2.0429	1.94423	1.88934	1.97951	1.9853	1.96901	1.9868	1.99847	2.07587	2.09453	1.9787	2.05431	1.95614	1.91387	1.87731	1.90096	1.85429	1.82583	1.86558	1.88301	1.85117	1.76883	1.78616	1.82558	1.93579	1.98927	2.09114	2.21583	2.32021	2.44424	2.33445	2.51009	2.45831	2.4393	2.45382	2.39521	2.31756	2.33542	2.33207	2.28733	2.21222	2.15137	2.15045	1.99323	1.99119	2.00667	1.88356
1.85798	1.90185	1.84307	1.93981	1.88074	1.92664	2.01268	2.00822	2.04648	2.05295	2.08875	2.25116	2.23276	2.2807	2.42509	2.43514	2.45141	2.47287	2.43503	2.51911	2.53683	2.46831	2.45706	2.46697	2.55629	2.54599	2.56158	2.56218	2.58851	2.65222	2.76546	2.79204	2.84071	2.87329	2.93599	3.04681	3.14911	3.18446	3.17259	3.15668	3.14141	3.1111	3.06904	3.01629	2.97777	2.91884	2.88967	2.80784	2.61293	2.61226
0.486723	0.625594	0.977534	0.956506	0.931081	1.09501	1.044	1.07398	1.08185	0.782981	1.15723	1.07533	0.943406	0.93575	1.03656	1.0063	0.959876	1.10251	1.05312	1.099	1.02597	0.629544	0.853498	0.835552	1.04813	0.97071	0.600979	0.721261	0.82887	1.09159	0.947555	0.974422	1.16812	1.11646	0.824927	0.894029	0.898806	0.664445	0.892746	0.500421	0.845298	0.656308	0.855814	0.92481	0.989252	0.787752	0.949617	1.14182	1.06787	1.01286
D1_early_offset_never
0.642924	0.627924	0.733101	0.624627	0.664999	0.66907	0.659476	0.636355	0.683985	0.616021	0.626432	0.58252	0.592331	0.556286	0.55279	0.518029	0.453003	0.483421	0.508349	0.515992	0.471099	0.509615	0.57072	0.474722	0.644348	0.508482	0.6357	0.44262	0.589	0.463456	0.471259	0.468279	0.547219	0.470963	0.462743	0.588716	0.519541	0.633394	0.516235	0.61084	0.493179	0.513829	0.607495	0.545456	0.496823	0.527635	0.516236	0.538183	0.604485	0.585011
0.370005	0.441671	0.513703	0.507494	0.482139	0.541831	0.509798	0.519178	0.501082	0.433771	0.515776	0.482935	0.455565	0.448019	0.421175	0.429084	0.455418	0.41202	0.334517	0.35254	0.346319	0.340324	0.380288	0.409134	0.334859	0.360052	0.354321	0.373464	0.372314	0.314604	0.299423	0.347833	0.243636	0.250852	0.285777	0.260224	0.319663	0.302725	0.258564	0.314742	0.281291	0.299272	0.247245	0.307242	0.308179	0.237963	0.245075	0.262651	0.266666	0.260593
0.441752	0.364881	0.417706	0.418213	0.394235	0.380161	0.395323	0.333426	0.403315	0.321862	0.330553	0.360943	0.304571	0.360248	0.381725	0.384474	0.292737	0.412657	0.352323	0.405889	0.397947	0.416087	0.410828	0.358212	0.263306	0.337277	0.328358	0.380456	0.344414	0.278969	0.399602	0.386157	0.332446	0.336692	0.326359	0.387677	0.439943	0.376059	0.437632	0.398712	0.480649	0.452213	0.476748	0.423906	0.47399	0.398317	0.462541	0.462371	0.403484	0.379982
0.378083	0.335282	0.303016	0.292008	0.330536	0.355501	0.2426	0.323222	0.326794	0.333026	0.323694	0.376295	0.350775	0.327334	0.33144	0.326866	0.30716	0.253975	0.315993	0.260943	0.305981	0.286852	0.315856	0.390052	0.304744	0.318591	0.293442	0.332938	0.377844	0.354086	0.289899	0.32763	0.3915	0.333746	0.314826	0.370246	0.424584	0.441714	0.364719	0.395386	0.382372	0.377161	0.414033	0.39827	0.353239	0.383828	0.314247	0.325314	0.32924	0.272548
0.572387	0.450456	0.520842	0.543041	0.522633	0.519144	0.513757	0.549079	0.489733	0.530963	0.469059	0.502803	0.457602	0.450519	0.537855	0.477534	0.521926	0.50431	0.515976	0.498679	0.468863	0.42473	0.430812	0.445101	0.477378	0.529351	0.453185	0.460967	0.50216	0.525264	0.531168	0.584154	0.543807	0.577393	0.55678	0.613473	0.605127	0.645527	0.624554	0.669183	0.614339	0.666645	0.648415	0.678959	0.566513	0.597018	0.555769	0.562333	0.475954	0.567592
-0.0171873	0.0533505	0.0876111	0.0323098	0.090052	0.14	0.052625	0.035671	0.107788	-0.00555418	-0.00509181	0.0453348	0.0768625	-0.0371857	0.1048	0.0114658	0.0516967	0.033699	0.0553364	0.0343365	0.0539192	-0.0268784	0.0735708	0.0796044	0.00600034	0.067826	0.13159	0.0580161	0.0944028	0.110506	0.103399	0.152811	0.183753	0.141801	0.118367	0.0794078	0.0931662	0.145379	0.0874308	0.0541955	0.0764957	0.0516638	0.0895871	0.127909	0.0795617	0.0841627	0.102856	0.198214	0.169425	0.202551
D1_late_onset_onset
0.598528	0.593643	0.592363	0.784129	0.542102	0.673831	0.748834	0.703005	1.08281	1.53611	1.84002	1.93805	2.05592	2.02653	2.09459	1.85764	1.98632	1.54546	1.96131	1.72073	1.65788	1.59561	1.72334	1.26218	1.29581	1.40971	1.24177	1.26769	1.32233	1.59945	1.72556	2.29741	2.61152	2.86034	2.81047	2.47005	2.83004	2.2328	2.26557	2.30624	2.14333	2.21106	1.96221	1.92855	1.80307	2.10303	1.6891	1.70696	1.62265	1.87022
0.485956	0.462095	0.388289	0.439153	0.43066	0.371461	0.443175	0.462672	0.476222	0.490024	0.441821	0.472005	0.479618	0.518895	0.458968	0.504696	0.541541	0.574838	0.64146	0.670275	0.655335	0.676112	0.646065	0.619628	0.681511	0.699289	0.632257	0.690601	0.647783	0.66292	0.697932	0.67995	0.652485	0.679665	0.682321	0.734574	0.698314	0.588696	0.646748	0.665686	0.645309	0.603839	0.664831	0.679514	0.616193	0.684253	0.735037	0.645036	0.730501	0.695327
0.351366	0.32403	0.377047	0.356242	0.453892	0.381112	0.500165	0.4225	0.498242	0.459321	0.438551	0.457812	0.517073	0.562998	0.460593	0.539005	0.482569	0.463432	0.478737	0.515443	0.488795	0.431398	0.511354	0.411932	0.401431	0.432688	0.413961	0.464508	0.434349	0.50353	0.443625	0.468229	0.456722	0.525865	0.463506	0.505173	0.390678	0.44744	0.303697	0.357378	0.373336	0.342537	0.412178	0.494565	0.488352	0.58341	0.523926	0.5642	0.532304	0.6021
0.150197	0.151959	0.0970934	0.168209	0.116681	0.144071	0.167797	0.214736	0.25824	0.229006	0.213806	0.33586	0.25897	0.287209	0.273161	0.243633	0.244212	0.315831	0.246667	0.307524	0.328091	0.301908	0.398213	0.328891	0.310485	0.322324	0.286254	0.407049	0.374903	0.345562	0.241419	0.397068	0.362347	0.309805	0.37139	0.309065	0.435983	0.477656	0.601443	0.677932	0.598321	0.673506	0.730242	0.756112	0.715424	0.83014	0.822027	0.7914	0.820996	0.880299
0.271991	0.189174	0.168975	0.315609	0.202003	0.283763	0.259005	0.236666	0.200623	0.139473	0.248762	0.218402	0.21523	0.165427	0.195703	0.130427	0.274209	0.20113	0.265019	0.291096	0.348049	0.368841	0.302554	0.335307	0.386228	0.351872	0.340613	0.351126	0.282916	0.306752	0.306988	0.307428	0.322608	0.364096	0.373165	0.25486	0.365541	0.275101	0.261575	0.232538	0.260886	0.343843	0.48642	0.444989	0.560282	0.678126	0.89244	0.997627	1.10941	1.25939
0.381734	0.463185	0.410422	0.522094	0.298641	0.465823	0.391604	0.376573	0.611252	0.767493	1.02917	1.06664	0.909711	1.32488	1.0911	0.804844	0.862889	0.794545	0.741812	0.880625	0.780317	0.789676	0.688348	0.573231	0.520943	0.537417	0.521445	0.569885	0.540223	0.428157	0.417144	0.494098	0.491754	0.718577	0.418951	0.584337	0.486789	0.597604	0.568727	0.631653	0.913454	0.787787	0.849095	0.942546	0.869804	0.933323	0.916088	0.922238	0.919779	0.82475
D1_late_onset_offset
0.182465	0.206729	0.223753	0.243463	0.197277	0.214315	0.207921	0.220593	0.249851	0.235873	0.320905	0.29547	0.309866	0.318928	0.252095	0.268813	0.198135	0.21713	0.269325	0.197774	0.141194	0.218668	0.224313	0.114536	0.133627	0.130726	0.139527	0.135313	0.190664	0.0858204	0.10885	0.168362	0.226048	0.18163	0.201707	0.086286	0.186045	0.129788	0.149374	0.216012	0.221763	0.179946	0.132	0.112142	0.0677168	0.131049	0.132639	0.0893191	0.135927	0.10268
0.190265	0.165585	0.210834	0.125157	0.18396	0.249169	0.223261	0.189221	0.244687	0.234789	0.175889	0.183887	0.214514	0.247036	0.136749	0.188246	0.115107	0.118563	0.0860951	0.123658	0.058242	-0.0282148	0.0204536	0.0592912	0.0605897	0.017254	0.0262114	0.0332686	0.0264865	-0.0457896	-0.0205259	0.0500222	0.0594688	0.0404478	0.0728507	0.0593132	0.0801836	-0.0758372	-0.0169246	-0.0601138	0.0240622	0.00539933	0.000849032	0.0285629	0.0472833	0.105495	0.130411	0.0575158	0.0676125	0.13491
0.0850208	0.024859	0.0582014	0.086145	0.0487249	0.0585011	0.0534972	0.029627	0.0303179	0.0542843	0.0364491	0.0447392	0.0187718	0.0495324	0.0333706	-0.0101748	0.0212525	-0.0222628	-0.00217948	-0.0425093	-0.0314695	-0.0509795	-0.0774641	-0.0798811	-0.0969447	-0.087872	-0.0988151	-0.111081	-0.0992339	-0.125225	-0.137111	-0.121983	-0.174121	-0.203181	-0.172145	-0.19397	-0.211812	-0.224497	-0.19936	-0.215009	-0.214913	-0.210459	-0.216425	-0.233278	-0.207938	-0.225403	-0.192184	-0.247492	-0.220873	-0.228877
-0.0802467	-0.00132764	-0.0890599	0.00540144	-0.0606878	-0.0864627	0.00925059	-0.00564581	-0.0365831	-0.0460846	-0.0346644	0.0592371	-0.0132517	-0.0765394	-0.0579708	0.0325083	-0.0413827	-0.0284569	0.0245367	0.0445974	0.0608808	0.0442997	0.0546342	0.0490191	0.0413513	0.0643894	0.0744309	0.110625	0.0749925	0.0860326	0.0540984	0.0555882	0.0776285	0.145729	0.166499	0.124364	0.0509399	0.0793518	0.159208	0.158466	0.170826	0.19123	0.219414	0.174092	0.20665	0.182861	0.196592	0.176785	0.146118	0.157205
0.860864	0.849606	0.898873	0.798181	0.839094	0.770157	0.776814	0.818124	0.78947	0.814885	0.737671	0.788255	0.761842	0.758181	0.651738	0.665657	0.652628	0.644454	0.707012	0.66467	0.591964	0.497806	0.57859	0.578984	0.492001	0.553009	0.591515	0.450447	0.49057	0.406617	0.421118	0.439358	0.504702	0.454965	0.44202	0.427891	0.377724	0.464062	0.382255	0.354677	0.415	0.412252	0.396521	0.482849	0.486002	0.518526	0.534828	0.539321	0.494247	0.586054
0.0484651	0.142017	0.0886437	0.112555	0.137753	0.178853	0.177748	0.0809511	0.0900077	0.142284	0.233813	0.112507	0.247634	0.110833	0.177492	0.167041	0.242692	0.207414	0.107039	0.157157	0.111932	0.169582	0.0636174	0.0957553	0.146625	0.0322089	0.106358	0.156503	0.0338444	0.108754	-0.0391909	0.067213	0.0171116	0.121035	0.0312276	0.107508	0.0839662	0.0383846	0.0476613	0.172071	0.0633617	0.0393103	0.0385529	0.098311	0.0628103	0.0429173	-0.00336282	0.125336	0.0201026	0.0801385
D1_late_onset_both
1.07244	1.12396	1.202	1.23526	1.28975	1.28189	1.31214	1.42788	1.48533	1.6083	1.62354	1.58514	1.60366	1.66354	1.5836	1.53488	1.53233	1.49288	1.47006	1.44248	1.34598	1.41685	1.34276	1.28926	1.27306	1.15546	1.05943	1.13328	1.13804	1.11133	1.07296	1.12021	1.13759	1.02367	1.04279	0.979256	1.05333	1.04438	0.981737	1.02649	0.957116	0.992146	0.913897	0.853292	0.763126	0.811864	0.858697	0.791122	0.832214	0.863491
1.57701	1.64372	1.61714	1.46968	1.5038	1.62756	1.62444	1.70088	1.64535	1.71952	1.6896	1.65596	1.74583	1.78281	1.75985	1.86104	1.69291	1.75044	1.69696	1.74212	1.63184	1.53371	1.55357	1.44968	1.59726	1.46684	1.45794	1.44157	1.32403	1.42018	1.32432	1.48176	1.38932	1.41514	1.29843	1.25386	1.32081	1.13892	1.17595	1.15021	1.14343	1.18419	1.26306	1.26415	1.24643	1.27441	1.39291	1.28777	1.3613	1.41156
1.02181	0.93463	0.867809	0.879232	0.816216	0.84427	0.875719	0.798559	0.778401	0.891871	0.867544	0.880409	0.827711	0.797724	0.940649	0.880457	0.878072	0.832766	0.81797	0.78585	0.779602	0.756607	0.739948	0.734713	0.656192	0.678594	0.699105	0.692004	0.744942	0.675905	0.66379	0.673145	0.738567	0.705461	0.704495	0.680756	0.643533	0.742506	0.663217	0.656041	0.741519	0.742079	0.694718	0.680423	0.728812	0.764413	0.832985	0.732099	0.771528	0.779603
-0.0900552	-0.0846107	-0.133437	-0.100984	-0.0804316	-0.00749826	-0.102406	-0.053499	-0.0310451	-0.0465882	-0.0721594	0.0207882	-0.0044545	0.0168467	-0.0535112	-0.0319726	0.0223031	-0.0229422	0.0361665	0.00377335	0.0336561	0.0181511	0.049693	0.0686973	0.0751444	0.0725228	0.0770699	0.0506472	0.0548604	0.0834107	0.049095	0.072809	0.107998	0.0867101	0.103335	0.134712	0.10236	0.157641	0.139062	0.246638	0.181409	0.21754	0.299354	0.378243	0.399623	0.463539	0.519769	0.551472	0.506161	0.535914
1.6201	1.6073	1.5416	1.57956	1.52063	1.57	1.49089	1.44853	1.46093	1.39872	1.36636	1.28681	1.28948	1.26769	1.25241	1.23162	1.26508	1.27094	1.24712	1.27905	1.33202	1.20523	1.24728	1.20939	1.18789	1.12032	1.14122	1.11257	1.08211	1.02552	1.04652	1.05195	0.994232	1.03228	0.990298	0.918032	0.981319	0.928695	0.944908	0.910916	0.927562	0.870633	0.990867	0.960364	0.976662	1.08242	1.09103	1.03933	1.02757	1.08466
0	0	0	0	0	0	0	0	0	0	0	0	0	0	0	0	0	0	0	0	0	0	0	0	0	0	0	0	0	0	0	0	0	0	0	0	0	0	0	0	0	0	0	0	0	0	0	0	0	0
D1_late_onset_never
0.127317	0.0580581	0.0787428	0.082738	0.168752	0.171105	0.190987	0.194564	0.146276	0.113149	0.238152	0.183124	0.190434	0.145208	0.110706	0.121862	0.178222	0.000716077	0.105471	0.0977321	0.0541115	0.144546	0.152627	0.106857	0.147732	0.141568	0.0269868	0.158632	0.0874022	0.148194	0.138581	0.276538	0.311642	0.340372	0.248228	0.3002	0.281784	0.183838	0.160416	0.216847	0.169929	0.159852	0.134835	0.109284	0.0875833	0.134184	0.0410352	0.0442327	0.0969055	-0.0646897
-0.0568036	-0.04688	-0.0600921	-0.0684487	-0.0402859	-0.048646	-0.0301266	-0.064145	-0.0499993	0.00407303	-0.0707297	-0.0598143	-0.0386418	-0.00484728	-0.0525085	-0.0364993	-0.0263397	-0.0178927	-0.0552008	-0.0489399	-0.0707534	-0.0922087	-0.116986	-0.0842099	-0.0464505	-0.0524328	-0.0793545	-0.0968819	-0.0898352	-0.0724076	-0.0693059	-0.0340833	-0.0208554	-0.0353955	-0.0236178	-0.00801753	-0.0512754	-0.0958516	-0.0955658	-0.101896	-0.0864507	-0.107533	-0.0453939	-0.0169785	-0.0271238	-0.0288116	-0.012989	-0.040889	-0.0306677	0.0191353
-0.0149515	-0.0473803	-0.0465412	-0.0555417	-0.0452438	-0.0665288	-0.0545061	-0.0748653	-0.0548757	-0.0617339	-0.0546994	-0.0538419	-0.0739886	-0.0586576	-0.0373374	-0.0188702	-0.0601364	-0.0856333	-0.0630293	-0.0867598	-0.0871262	-0.0904236	-0.0808173	-0.0920597	-0.100931	-0.102992	-0.10106	-0.119786	-0.0922995	-0.100015	-0.104558	-0.103448	-0.142207	-0.139283	-0.159696	-0.138684	-0.126391	-0.139147	-0.152621	-0.120426	-0.108011	-0.114425	-0.107494	-0.102527	-0.120494	-0.110857	-0.0893401	-0.130571	-0.0970104	-0.0834678
-0.0547241	-0.0413291	-0.0541168	-0.0351988	-0.0333777	0.0027867	-0.0128456	0.00979588	-0.0139942	0.024724	-0.0235742	0.00936591	-0.000215221	0.0210824	0.0330182	0.0348756	0.00568538	0.00714924	-0.019473	-0.0162663	0.0138894	0.00430807	0.0132807	0.00130657	0.0203532	0.00933698	0.00959085	0.00119392	-0.000549947	0.0323535	0.0151301	0.0458921	0.0292218	0.0173267	0.0338654	0.0467941	0.0103977	0.0637375	0.0552775	0.105749	0.101514	0.119146	0.168667	0.140677	0.17584	0.152419	0.170707	0.160612	0.117854	0.151088
0.137211	0.142367	0.112132	0.152177	0.121401	0.157336	0.118346	0.133993	0.152556	0.123897	0.152276	0.150602	0.0902511	0.114779	0.110345	0.107608	0.154323	0.176381	0.177279	0.17329	0.186642	0.172785	0.145548	0.149699	0.163836	0.145366	0.155344	0.109567	0.127891	0.13767	0.144652	0.118932	0.136203	0.147577	0.139955	0.0919678	0.133004	0.1118	0.123599	0.106029	0.119895	0.158129	0.195929	0.206204	0.198648	0.215738	0.217143	0.248902	0.245259	0.289404
0.0491565	0.00093247	0.0331955	0.0427237	0.0854958	0.0860757	0.0722624	0.0517946	0.0882137	0.103424	0.0853932	0.166261	0.162706	0.105467	0.152042	0.1104	0.107782	0.115787	0.0795957	0.0848883	0.0783922	0.082724	0.0752192	0.0418655	0.0394763	0.0285928	0.0313295	0.0530926	0.0316322	0.0245932	0.0346855	0.0552918	0.0948923	0.0782321	0.0577973	0.0774981	0.0831252	0.086983	0.118371	0.128367	0.140827	0.122588	0.14106	0.11742	0.10998	0.116018	0.116618	0.111459	0.170418	0.163909
D1_late_offset_onset
0.42733	0.286876	0.401728	0.216063	0.410272	0.379684	0.305736	0.167804	0.115734	0.370322	0.222775	0.267307	0.247675	0.258838	0.194506	0.373047	0.364747	0.202746	0.235022	0.312823	0.413489	0.432324	0.339163	-0.0383087	0.47453	0.303567	0.289875	0.347008	0.303359	0.275399	0.349096	0.228082	0.337055	0.134455	0.0351984	0.0922233	0.134707	0.242995	0.0131833	0.238796	0.316593	0.224682	0.432537	0.301498	0.410003	0.259505	0.441505	0.305236	0.240387	0.0634643
0.185373	0.144027	0.180428	0.17119	0.200105	0.184868	0.0327374	0.0489551	0.00986065	0.0509893	-0.00717696	0.0707105	0.108942	0.0900758	-0.0361667	0.0696922	0.0313921	0.0125577	-0.0222228	-0.0236694	0.0122182	0.0373821	0.0424661	0.0358995	0.0788838	0.0605422	0.133164	0.107022	0.100256	0.185366	0.151393	0.180899	0.139893	0.206348	0.19486	0.178401	0.204034	0.342753	0.330554	0.366698	0.416799	0.375762	0.320477	0.455507	0.397269	0.487889	0.448869	0.512729	0.607336	0.58127
0.594708	0.659805	0.557949	0.673016	0.605935	0.647896	0.617691	0.593332	0.669452	0.607147	0.593514	0.584952	0.488454	0.558847	0.549737	0.431225	0.487694	0.47542	0.48957	0.432388	0.458734	0.421606	0.401766	0.35283	0.444133	0.461205	0.496177	0.426544	0.432981	0.435547	0.529145	0.427373	0.453406	0.430391	0.398695	0.431264	0.400011	0.341183	0.417568	0.4495	0.382749	0.44935	0.498838	0.449383	0.482763	0.448576	0.556791	0.499151	0.471746	0.354479
0.87324	0.826417	0.843474	0.849784	0.819269	0.795234	0.851409	0.796391	0.786949	0.825064	0.733665	0.758157	0.74099	0.71482	0.714017	0.659849	0.711136	0.611493	0.588278	0.608153	0.620299	0.657252	0.649107	0.567622	0.678179	0.65699	0.559172	0.532378	0.591444	0.538253	0.571319	0.49778	0.477871	0.521422	0.542287	0.509195	0.532907	0.524808	0.436984	0.53396	0.485164	0.375363	0.35706	0.436774	0.375329	0.431118	0.424916	0.41408	0.331971	0.362302
0.393098	0.457481	0.397806	0.367584	0.529519	0.456794	0.503055	0.430278	0.348621	0.543162	0.351791	0.452498	0.401448	0.40513	0.295938	0.431627	0.371357	0.316542	0.447914	0.419935	0.350362	0.471312	0.49697	0.366021	0.4867	0.389484	0.489343	0.524024	0.53279	0.48983	0.617316	0.605294	0.478199	0.589393	0.528398	0.506504	0.519732	0.476851	0.540818	0.562439	0.49459	0.515009	0.50834	0.504621	0.536816	0.492544	0.472325	0.410633	0.514781	0.475637
0.296357	-0.113732	-0.0437483	0.0260927	0.10594	-0.0769642	0.0279898	-0.0437148	0.02905	0.0671887	0.0139511	-0.0563586	-0.080695	0.117212	0.172219	0.306898	0.275167	0.157468	0.200267	0.13807	0.087366	0.0738744	-0.0181439	0.0414286	-0.0710738	0.0817846	0.0172146	-0.087123	-0.0339397	-0.0394906	-0.125774	0.0785817	-0.0512968	-0.0775783	-0.176102	-0.0806958	0.0542459	-0.0746835	-0.096645	-0.0365176	-0.129526	-0.0833918	0.0261256	-0.0207378	0.0489808	0.150804	0.0902001	0.22697	0.304951	0.112435
D1_late_offset_offset
2.48512	2.4514	2.48232	2.38577	2.4832	2.42042	2.4505	2.35164	2.34036	2.42627	2.33209	2.35512	2.41204	2.39309	2.32732	2.33824	2.45744	2.45467	2.45167	2.43741	2.52689	2.51018	2.52794	2.52423	2.5145	2.6366	2.59563	2.60373	2.6581	2.59222	2.75917	2.72784	2.71016	2.63077	2.60731	2.54761	2.52	2.46749	2.47193	2.42533	2.48374	2.52426	2.47418	2.52013	2.60745	2.70275	2.74329	2.76119	2.84519	2.78401
1.02281	1.0889	1.11821	1.07514	1.10031	1.15685	1.12748	1.13734	1.18363	1.16366	1.10583	1.10433	1.13728	1.09496	1.06242	1.11194	1.15844	1.16474	1.12914	1.095	1.09977	1.12892	1.15805	1.1296	1.2039	1.27838	1.36511	1.41851	1.44149	1.48268	1.50403	1.44713	1.49608	1.40761	1.45677	1.51808	1.46225	1.54306	1.47707	1.46178	1.48738	1.51142	1.60664	1.63667	1.5747	1.68439	1.7215	1.69947	1.73763	1.78928
2.40478	2.41066	2.44826	2.4363	2.41756	2.39166	2.38561	2.33642	2.37663	2.29435	2.31918	2.2967	2.25939	2.26902	2.28219	2.23077	2.13888	2.12307	2.17769	2.10238	2.13419	2.0846	2.09176	1.98657	1.99024	2.01009	2.03448	2.01781	2.08192	2.12851	2.12405	2.1197	2.10658	2.03927	2.05231	2.04481	2.04249	2.02701	2.07195	2.01047	1.95072	1.92673	1.88985	1.90969	1.87705	1.8748	1.85958	1.81043	1.83152	1.80374
1.67399	1.68545	1.67949	1.81248	1.75191	1.77663	1.77473	1.79346	1.85228	1.89994	1.91918	1.86092	2.00167	1.88728	1.93463	1.86429	1.9412	1.93277	1.96702	1.9541	2.05439	2.0044	1.96464	2.08852	2.13944	2.11424	2.25346	2.21272	2.27425	2.29795	2.21854	2.35601	2.4315	2.46973	2.521	2.63557	2.55027	2.53274	2.61087	2.49423	2.61405	2.59887	2.56681	2.47399	2.58235	2.55299	2.45568	2.44839	2.41298	2.52439
1.31386	1.32018	1.38955	1.36788	1.24346	1.46881	1.5084	1.48649	1.47525	1.53113	1.63957	1.56022	1.55565	1.57923	1.50345	1.72632	1.57446	1.59166	1.6022	1.66475	1.5227	1.60446	1.5729	1.73964	1.80334	1.94658	1.75014	1.95602	1.95177	2.13418	2.06444	2.2529	1.99073	2.11478	2.17942	2.04268	1.97305	2.17235	2.05305	2.32337	2.11802	2.13338	2.11429	2.08721	2.13201	2.09328	2.0922	1.98751	1.93629	1.98821
1.29635	1.35886	1.32861	1.24598	1.44287	1.3358	1.50211	1.36428	1.24507	1.41486	1.35876	1.33874	1.29037	1.32922	1.35526	1.34971	1.25007	1.22528	1.19892	1.18605	1.13381	1.02664	1.06243	1.11192	1.1148	1.14478	1.12036	1.08617	1.10187	1.27283	1.30234	1.19917	1.24669	1.19231	1.17637	1.18517	1.16745	1.19108	1.2989	1.22726	1.18623	1.21665	1.2434	1.26021	1.30795	1.30435	1.36091	1.4294	1.44855	1.50917
D1_late_offset_both
3.83114	3.89368	3.96134	3.97102	4.00734	4.02533	3.98495	3.98426	3.96986	3.99095	4.01809	4.07747	4.13317	4.05699	4.13139	4.22265	4.31987	4.25021	4.3302	4.28933	4.37014	4.48509	4.4069	4.3574	4.47655	4.50152	4.54443	4.50469	4.77212	4.69196	4.81533	4.71184	4.71374	4.57565	4.57489	4.50002	4.47927	4.42712	4.35652	4.25169	4.30721	4.13047	4.14889	4.1396	4.31191	4.41127	4.47356	4.34094	4.42175	4.46953
1.24081	1.17467	1.28256	1.17791	1.24628	1.23647	1.18472	1.17309	1.20286	1.20208	1.27147	1.37217	1.44173	1.45997	1.44253	1.48928	1.4389	1.44531	1.35852	1.21299	1.25588	1.24902	1.26626	1.29796	1.28063	1.35772	1.38492	1.32717	1.37832	1.4273	1.49162	1.4532	1.50749	1.47355	1.48848	1.70235	1.6698	1.68204	1.66979	1.69799	1.74066	1.70203	1.80763	1.77422	1.81487	1.87127	1.90955	2.00953	2.17147	2.22757
2.42971	2.4329	2.42478	2.41172	2.38157	2.36106	2.31552	2.2447	2.2641	2.25837	2.20036	2.13161	2.04331	2.16138	2.00332	2.03383	1.95067	2.00736	2.08073	2.0514	2.04365	2.05138	2.1054	2.03086	2.12271	2.12148	2.09087	2.16044	2.29068	2.2873	2.32236	2.33829	2.30145	2.30434	2.41623	2.46381	2.49528	2.53903	2.49844	2.54648	2.45938	2.43274	2.50074	2.38587	2.38434	2.32004	2.32389	2.32523	2.37317	2.24762
2.36448	2.33121	2.33374	2.28526	2.28669	2.28599	2.25666	2.40267	2.43166	2.51369	2.55391	2.55788	2.54269	2.49191	2.59109	2.52099	2.48747	2.52011	2.42012	2.56797	2.61976	2.58415	2.66023	2.6745	2.66916	2.64788	2.7025	2.70908	2.66429	2.67083	2.63452	2.62061	2.60918	2.5672	2.61595	2.57322	2.57279	2.4981	2.53644	2.48865	2.50111	2.4419	2.37636	2.33416	2.29698	2.25144	2.30568	2.13605	2.16591	2.16577
2.52154	2.52484	2.60316	2.61669	2.60512	2.65995	2.66728	2.60867	2.62641	2.67669	2.66544	2.67434	2.6228	2.63385	2.59549	2.61796	2.6755	2.61295	2.69549	2.72665	2.81492	2.86111	2.9317	3.01293	3.03473	3.04538	3.11392	3.18081	3.16077	3.18948	3.20674	3.18409	3.04982	3.12468	3.13156	3.13357	3.09349	3.09293	3.08886	3.0499	3.07499	3.13428	3.09131	3.12937	3.11021	3.06922	3.12267	3.09452	3.10648	3.14198
0	0	0	0	0	0	0	0	0	0	0	0	0	0	0	0	0	0	0	0	0	0	0	0	0	0	0	0	0	0	0	0	0	0	0	0	0	0	0	0	0	0	0	0	0	0	0	0	0	0
D1_late_offset_never
0.465069	0.50719	0.537808	0.554229	0.560462	0.549672	0.534501	0.531405	0.543421	0.590898	0.402238	0.421836	0.48954	0.418971	0.470174	0.432782	0.482927	0.403681	0.413142	0.447053	0.338904	0.497799	0.510229	0.412831	0.519615	0.45528	0.503778	0.579206	0.52506	0.551411	0.637551	0.51272	0.746699	0.636712	0.524966	0.515493	0.4297	0.494143	0.505742	0.387923	0.421175	0.475732	0.485118	0.393497	0.463671	0.552961	0.436249	0.470628	0.454887	0.517515
0.177374	0.129296	0.172071	0.153258	0.118573	0.150162	0.133877	0.129188	0.132379	0.137774	0.12	0.0568782	0.138131	0.161601	0.101779	0.142065	0.134969	0.145119	0.180677	0.0855648	0.142196	0.18272	0.161402	0.127875	0.191258	0.185439	0.191155	0.248139	0.219802	0.229252	0.206918	0.214181	0.23405	0.232382	0.227397	0.287946	0.27913	0.26949	0.277536	0.284092	0.31033	0.312532	0.36605	0.278408	0.316114	0.373684	0.301651	0.330785	0.354703	0.373071
0.578773	0.563637	0.561452	0.551985	0.551598	0.557732	0.518894	0.524257	0.512547	0.497746	0.472037	0.475577	0.444292	0.452645	0.47771	0.443879	0.425838	0.421463	0.44218	0.446673	0.433618	0.409496	0.416956	0.378261	0.411506	0.385334	0.439427	0.397928	0.47406	0.455199	0.471978	0.45024	0.445662	0.416039	0.420161	0.41717	0.447956	0.424291	0.429789	0.375624	0.396042	0.399155	0.393474	0.374513	0.393952	0.394551	0.397957	0.391314	0.388428	0.357627
0.392294	0.35258	0.383555	0.387975	0.374914	0.379478	0.36047	0.416451	0.396121	0.4195	0.405601	0.377788	0.422909	0.392896	0.418341	0.396294	0.397597	0.365999	0.35896	0.372403	0.363296	0.371967	0.398724	0.378301	0.435937	0.413457	0.40841	0.42891	0.428106	0.419533	0.437357	0.400916	0.401601	0.435494	0.44571	0.435085	0.36616	0.410353	0.381757	0.347875	0.356681	0.362907	0.336917	0.347932	0.369918	0.342946	0.338099	0.329842	0.286529	0.291494
0.196849	0.26326	0.244379	0.248271	0.2889	0.232472	0.295206	0.214378	0.212429	0.268745	0.264616	0.276127	0.218638	0.254784	0.181703	0.206037	0.211895	0.175767	0.260823	0.225888	0.283503	0.261343	0.275194	0.260618	0.269943	0.275242	0.244636	0.325474	0.291546	0.330045	0.306147	0.303308	0.228	0.275627	0.312437	0.253503	0.260384	0.269669	0.273139	0.301816	0.277905	0.259363	0.309323	0.266511	0.304156	0.286859	0.280036	0.227502	0.270634	0.228427
0.190824	0.20944	0.218467	0.170011	0.194227	0.216211	0.240728	0.219075	0.215038	0.18307	0.2764	0.24919	0.254758	0.264584	0.309718	0.346365	0.33765	0.323814	0.335817	0.314495	0.260575	0.257804	0.269512	0.268918	0.275256	0.266704	0.258116	0.246399	0.246406	0.290797	0.290164	0.267719	0.250251	0.240905	0.267578	0.244713	0.266914	0.27383	0.250188	0.261691	0.206223	0.238625	0.281744	0.299861	0.28632	0.339351	0.367399	0.396278	0.427956	0.450451
[truncated: 30 more columns]

## Sheet: Figure_2b
Figure 2b
A2a_early_onset_onset
1.23833	1.24631	1.46375	1.20549	1.10657	1.176	1.00959	1.08933	0.831423	0.827642	0.865945	0.799972	0.865945	0.957884	0.889184	0.90641	1.0213	0.990867	0.912989	0.901763	0.679705	0.866082	0.753771	0.599353	0.777271	0.780835	0.611605	0.74925	0.586583	0.622845	0.619348	0.727126	0.570436	0.759294	0.617877	0.916179	0.968151	1.14969	1.23301	1.27953	1.60783	1.39961	1.34404	1.40275	1.69221	1.65006	1.70619	1.70633	1.55202	1.65542
0.446565	0.363811	0.312319	0.475554	0.27668	0.289098	0.410982	0.342218	0.331596	0.426236	0.321522	0.2525	0.328891	0.278263	0.0252202	0.202422	0.283631	0.19363	0.258039	0.31812	0.161082	0.28739	0.116719	0.0587727	0.0937987	0.182686	0.137916	0.312259	0.230416	0.220813	0.246919	0.357949	0.391683	0.388122	0.335282	0.525066	0.706763	0.531156	0.673239	0.600701	0.553293	0.777692	0.617653	0.74645	0.832885	0.713187	0.926515	0.742301	0.977091	0.981744
0.388703	0.401648	0.316434	0.419657	0.470655	0.441317	0.355536	0.467138	0.445675	0.321666	0.287784	0.40981	0.367673	0.432292	0.372094	0.385038	0.327339	0.314296	0.355635	0.338533	0.249391	0.29761	0.279588	0.306295	0.230307	0.237078	0.331551	0.297541	0.38137	0.271711	0.248217	0.23469	0.307416	0.260522	0.314198	0.328996	0.404324	0.254268	0.273897	0.257585	0.304895	0.315702	0.376377	0.452317	0.444226	0.409533	0.470963	0.450728	0.471517	0.534435
0.759968	0.764027	0.802897	0.767093	0.722691	0.721748	0.681679	0.74262	0.769464	0.660123	0.7921	0.879343	0.884441	0.93988	0.915523	0.947116	1.18434	1.10106	1.16403	1.08889	0.958805	0.983866	0.969567	0.934318	0.905421	0.890521	0.933111	0.921794	0.990747	1.12843	1.01677	1.10683	1.23167	1.13751	1.0967	1.02704	0.964692	1.19151	1.01144	1.07346	1.11791	1.1803	1.1312	1.0183	0.967686	1.06454	1.13403	1.0053	0.943236	1.01837
1.1823	1.1133	1.28039	1.24895	1.37246	1.27017	1.23298	1.26476	1.33139	1.3236	1.3435	1.39308	1.30677	1.33236	1.30027	1.31264	1.26268	1.23241	1.20106	1.25796	1.17666	1.22896	1.25575	1.19178	1.24883	1.30878	1.14367	1.25347	1.0684	1.11259	1.08579	1.12461	1.00974	1.08563	1.13607	1.04222	1.03757	0.966598	1.05878	0.996157	1.01144	0.994472	0.982387	0.980579	0.923073	0.921592	1.00631	1.04629	1.04973	1.03787
0.748409	0.794258	0.862172	0.931947	0.840822	0.939673	0.750676	0.945542	1.05795	1.18499	0.962152	0.912837	0.818464	0.757623	0.768584	0.797974	0.852068	0.810886	0.887184	0.897006	0.710298	0.845525	0.720789	0.980315	0.975638	1.11832	0.968427	0.949077	0.937382	0.939005	0.912694	0.839482	0.93524	1.16692	1.14499	1.189	1.1506	1.01004	1.05408	0.948498	0.933167	0.935749	0.971727	0.96631	0.834566	0.693251	0.626708	0.701137	0.778637	0.877173
A2a_early_onset_offset
0.261495	0.141392	0.155998	0.268763	0.23139	0.199165	0.21511	0.234087	0.187942	0.149685	0.118751	0.0785008	0.160217	0.109947	0.158929	0.0845036	0.0911801	0.0573743	0.147498	0.112823	-0.0511254	-0.0300573	0.038681	0.0300127	0.0972727	-0.00685092	-0.00414529	0.0849128	0.0135975	0.043034	0.113465	0.0398895	-0.0640556	0.11842	0.0475581	0.134995	0.117258	-0.0646071	0.135949	0.0767372	0.137248	0.214532	0.184872	0.028042	0.0782873	0.165952	0.155139	0.161387	0.1456	0.167261
0.27754	0.252726	0.327587	0.336905	0.23011	0.369594	0.294472	0.27287	0.290164	0.35375	0.224793	0.263481	0.307577	0.282567	0.242239	0.283313	0.320789	0.330339	0.2768	0.354232	0.420694	0.320352	0.441449	0.481907	0.48232	0.47971	0.429367	0.451563	0.426388	0.432912	0.451576	0.49225	0.503593	0.479549	0.458198	0.415645	0.462822	0.412733	0.384557	0.465598	0.405389	0.427838	0.456757	0.372794	0.440375	0.387568	0.399299	0.447181	0.386923	0.439413
0.161824	0.129562	0.139611	0.156211	0.261098	0.142323	0.243667	0.293043	0.200415	0.20157	0.224938	0.240636	0.352624	0.28655	0.333821	0.350874	0.358168	0.225052	0.200149	0.193143	0.195647	0.175587	0.342993	0.215038	0.194246	0.184704	0.171604	0.121819	0.222235	0.0680997	0.118128	0.16129	0.244792	0.1788	0.14121	0.209264	0.156379	0.248461	0.180283	0.241316	0.220931	0.153753	0.265699	0.218049	0.242096	0.140437	0.163502	0.240041	0.288347	0.280478
0.801626	0.799096	0.803783	0.831139	0.740487	0.779708	0.753127	0.813744	0.807744	0.757308	0.689437	0.640261	0.691589	0.594642	0.587308	0.544537	0.529752	0.544898	0.518838	0.449516	0.443192	0.417885	0.486872	0.436398	0.51977	0.427383	0.424049	0.372773	0.419072	0.413036	0.412394	0.41964	0.363	0.438919	0.329218	0.346341	0.304355	0.35411	0.401527	0.425387	0.330748	0.31296	0.282619	0.34547	0.326932	0.352169	0.404796	0.287439	0.258494	0.284348
1.06559	0.947727	0.884533	0.887839	0.876896	0.867491	0.88711	0.882607	0.848049	0.831853	0.894603	0.85016	0.840391	0.865979	0.893562	0.879514	0.989622	0.934607	0.993471	0.898167	0.886024	0.98378	0.84402	0.915247	0.948315	0.987944	0.964641	0.918993	0.981451	0.985633	1.05066	1.10705	1.06221	1.11044	1.12444	1.13389	1.11045	1.05328	1.13184	1.15322	1.12685	1.10309	1.17083	1.1713	1.15005	1.27293	1.14785	1.22008	1.14716	1.19372
0.514706	0.534275	0.550872	0.532219	0.559486	0.551631	0.533467	0.490249	0.529706	0.546662	0.542446	0.526401	0.529065	0.565489	0.506058	0.461102	0.382756	0.40852	0.435785	0.340086	0.32653	0.378951	0.432549	0.470754	0.454921	0.47192	0.449904	0.43395	0.484292	0.415685	0.453343	0.433553	0.430335	0.411098	0.474139	0.501639	0.466292	0.420511	0.381567	0.347873	0.361872	0.307815	0.350646	0.344468	0.360718	0.330738	0.3121	0.322934	0.284067	0.307614
A2a_early_onset_both
2.06262	2.09379	2.21028	2.23533	2.1992	2.12823	2.00966	1.8916	1.86989	1.75363	1.65035	1.65293	1.66098	1.64589	1.63445	1.5718	1.63504	1.59921	1.64032	1.55177	1.47885	1.4027	1.40307	1.27311	1.27138	1.20314	1.20302	1.11819	1.1242	1.08081	1.14427	1.1189	1.02038	1.13695	1.19834	1.42018	1.48905	1.51651	1.74622	1.86285	1.97076	2.1208	2.16698	2.34551	2.42161	2.47456	2.66135	2.77966	2.85522	2.95761
0.724423	0.774983	0.764315	0.820492	0.840337	0.879073	0.865081	0.864226	0.849393	0.892869	0.889315	0.916738	0.907249	0.907014	0.982147	1.13546	1.10683	1.06993	1.06496	0.978191	1.04487	1.04493	1.08172	1.03849	1.0286	1.03744	1.00996	0.992279	0.932034	1.00987	1.0073	0.99031	1.12809	1.05877	1.0685	1.01897	1.17659	1.0845	1.19061	1.26532	1.17502	1.2042	1.20603	1.24287	1.19304	1.2318	1.16889	1.22015	1.17154	1.24163
1.34353	1.31245	1.20873	1.27869	1.19343	1.12398	1.09524	0.99659	1.01101	1.07193	1.04407	1.04753	1.23367	1.20905	1.31728	1.41683	1.39021	1.36932	1.33174	1.23445	1.20617	1.35155	1.43571	1.47978	1.4942	1.55165	1.3506	1.39002	1.27331	1.30192	1.33577	1.20029	1.31794	1.24373	1.34823	1.26394	1.18091	1.17507	1.09549	1.20019	1.00552	0.995688	1.02708	1.02335	0.962275	0.944906	0.884921	0.903755	0.824504	1.04019
2.83146	2.81803	2.77508	2.74573	2.71338	2.72081	2.72135	2.66317	2.60308	2.57346	2.58416	2.52137	2.40787	2.36702	2.38446	2.2766	2.35657	2.26868	2.17537	2.22423	2.19398	2.1898	2.22726	2.17666	2.25426	2.20706	2.23303	2.24187	2.17078	2.20388	2.17169	2.21141	2.29778	2.27404	2.24198	2.13559	2.10863	2.06002	2.03847	2.01432	1.96252	1.94302	1.88139	1.91162	1.95464	2.00108	2.08292	2.12516	2.14907	2.16031
1.82262	1.82087	1.85437	1.85937	1.8899	1.89098	1.89777	1.92584	1.94035	1.96685	2.02666	2.12069	2.15011	2.22707	2.23092	2.2565	2.24086	2.19274	2.23866	2.27256	2.29603	2.32122	2.29701	2.29641	2.28105	2.23867	2.24144	2.21523	2.24063	2.20205	2.22077	2.24847	2.299	2.32427	2.2794	2.23476	2.30445	2.29501	2.34083	2.41916	2.37427	2.45515	2.46603	2.48387	2.49316	2.53153	2.47591	2.52256	2.50536	2.48917
1.58011	1.58144	1.59456	1.58029	1.58298	1.56041	1.57765	1.56632	1.57267	1.56933	1.59855	1.57184	1.57275	1.49922	1.58435	1.46952	1.44808	1.46678	1.4647	1.4204	1.46741	1.46124	1.39938	1.44971	1.52065	1.45326	1.52911	1.47449	1.43577	1.46267	1.40998	1.40093	1.42125	1.48473	1.63731	1.60234	1.62174	1.68064	1.61171	1.56582	1.5289	1.53745	1.55891	1.58164	1.55395	1.50814	1.40225	1.48316	1.39651	1.43874
A2a_early_onset_never
0.330441	0.32134	0.277277	0.39796	0.451813	0.270078	0.40493	0.295815	0.203185	0.21882	0.209393	0.141285	0.262726	0.203277	0.276462	0.196208	0.210909	0.175578	0.1245	0.19428	0.109308	0.0338714	0.188385	0.0797313	0.140098	0.0302864	0.24736	0.114137	0.0820059	0.0968784	0.108351	0.116023	0.0928118	0.0835591	0.153627	0.0680685	0.196581	0.214918	0.288811	0.350987	0.268245	0.238825	0.355195	0.235927	0.217337	0.224408	0.488933	0.485683	0.412886	0.426233
0.118498	0.0914362	0.0657166	0.102675	0.12961	0.0886508	0.134111	0.100627	0.116403	0.117267	0.139472	0.111607	0.125949	0.173472	0.129165	0.13774	0.138254	0.131072	0.129316	0.168925	0.131959	0.0964177	0.119893	0.171587	0.107678	0.111074	0.13052	0.149841	0.132108	0.137417	0.184022	0.174521	0.18862	0.141339	0.157718	0.1559	0.164335	0.155352	0.135308	0.192736	0.156976	0.182758	0.180765	0.146875	0.192121	0.16494	0.184156	0.182147	0.169748	0.230561
0.0855372	0.0621866	0.0416859	0.0376131	0.0702249	0.0572986	0.0378127	0.0625155	0.0314449	0.0337738	0.0400275	0.053646	0.027746	0.0268346	0.034283	0.0499676	0.0524423	0.0235327	0.0189018	0.0139185	0.0133149	0.0093501	0.0261084	-0.00959934	0.034448	0.00132214	0.0143265	0.00168804	0.000321384	-0.00828948	-0.00334627	0.00744383	0.0169477	-0.000638073	0.0217111	0.00124683	0.000684655	0.00711109	-0.0117538	-0.0150484	-0.00594298	-0.0194098	0.0274149	0.00549216	-0.00603292	0.00834303	0.00501321	0.0190633	0.0287572	0.0112891
0.192659	0.228777	0.248199	0.208934	0.212246	0.202286	0.229012	0.214298	0.228881	0.235538	0.229875	0.233905	0.185308	0.168694	0.22264	0.197615	0.214204	0.229674	0.230786	0.20648	0.170654	0.150652	0.187698	0.208033	0.234199	0.200857	0.202893	0.202681	0.207143	0.148904	0.191722	0.225138	0.242664	0.198127	0.208712	0.154348	0.116087	0.177416	0.164351	0.170843	0.153144	0.156064	0.105964	0.133047	0.150261	0.114716	0.131024	0.154346	0.151781	0.135153
0.391978	0.382461	0.377017	0.384208	0.399688	0.40053	0.406916	0.400136	0.368592	0.396721	0.401306	0.399977	0.419521	0.393995	0.409765	0.415618	0.424525	0.410497	0.412809	0.396896	0.428404	0.448572	0.451274	0.435865	0.443397	0.42505	0.402662	0.407421	0.386586	0.378413	0.365529	0.369503	0.37195	0.37303	0.382169	0.35703	0.383821	0.353729	0.370837	0.394945	0.401893	0.406004	0.408125	0.387853	0.414329	0.407408	0.390592	0.425924	0.411632	0.401488
0.27579	0.258733	0.242681	0.265683	0.266034	0.240271	0.253077	0.223488	0.272267	0.287064	0.270185	0.282316	0.268037	0.258278	0.245565	0.234101	0.225202	0.216206	0.22783	0.22267	0.183441	0.19775	0.218015	0.234861	0.256256	0.251524	0.264957	0.238283	0.241886	0.243536	0.226559	0.213984	0.245337	0.229779	0.329096	0.296488	0.297048	0.270545	0.258128	0.235284	0.243537	0.246274	0.258815	0.243126	0.285669	0.247629	0.222273	0.215388	0.202991	0.243093
A2a_early_offset_onset
0.822146	0.719649	0.86322	0.744411	0.704452	0.769355	0.807111	0.992779	0.850474	0.924128	0.932328	0.730326	0.847358	0.745478	0.778934	0.652974	0.724707	0.741805	0.683275	0.623395	0.509092	0.559151	0.596449	0.509792	0.416076	0.494001	0.58327	0.367584	0.474476	0.334203	0.403505	0.353865	0.329682	0.511747	0.47659	0.428351	0.641277	0.490917	0.665232	0.51516	0.566992	0.403513	0.391987	0.495611	0.479209	0.343649	0.376051	0.46288	0.579718	0.449197
0.68469	0.578538	0.538078	0.49427	0.806899	0.546843	0.779737	0.660384	0.757079	0.707433	0.514164	0.576414	0.866069	0.812242	0.815276	0.740718	0.722846	0.714178	0.60895	0.823129	0.742889	0.810566	0.968569	0.757926	0.86229	0.971383	0.941609	1.01457	0.874501	0.87951	0.792815	0.980068	1.08875	0.940508	1.05278	0.92236	1.18234	0.91637	0.874462	1.0475	0.835421	0.881163	0.937885	0.961669	0.85693	1.02535	1.04131	1.04004	0.989383	0.852592
0.739381	0.894008	0.817204	0.962876	1.07003	1.13475	1.02905	1.15976	1.17769	1.06917	1.0827	1.09387	0.991743	0.974611	1.0365	1.00602	0.925772	0.915564	0.869348	0.962769	0.818659	0.948824	0.940744	0.865999	0.893186	0.947079	0.991438	0.962484	0.900206	0.888896	0.889902	0.817806	0.831247	0.790723	0.737937	0.783072	0.744341	0.725383	0.805051	0.659332	0.656406	0.592644	0.54308	0.489861	0.469795	0.465877	0.367084	0.447745	0.425471	0.335589
0.650926	0.53387	0.646306	0.658313	0.604086	0.516231	0.423322	0.484587	0.443214	0.546321	0.47287	0.496877	0.491086	0.608916	0.563397	0.632187	0.618887	0.512166	0.588599	0.577302	0.576562	0.568587	0.493375	0.511861	0.417842	0.444854	0.540547	0.598802	0.545557	0.514633	0.454719	0.43759	0.478558	0.442309	0.372	0.450843	0.482346	0.44976	0.422809	0.426603	0.524825	0.516622	0.513455	0.583279	0.551435	0.538479	0.591046	0.500115	0.629432	0.580186
0.96813	0.973775	1.02925	1.01254	1.07742	0.971036	1.02376	1.02437	1.01616	1.11243	0.993643	0.939861	0.929718	0.910543	0.905106	0.914881	0.832992	0.825647	0.859906	0.851242	0.881751	0.865666	0.89255	0.829432	0.861347	0.893261	0.866189	0.884309	0.886724	0.867802	0.807848	0.918848	0.971127	0.833635	0.968269	0.9421	0.941534	0.924725	0.905339	0.876328	0.925121	0.921767	1.03194	0.905741	1.04602	1.14239	1.14897	1.15982	1.17554	1.21788
0.655514	0.627351	0.498233	0.587681	0.632332	0.650479	0.668794	0.683348	0.669412	0.680189	0.719656	0.610018	0.681859	0.671289	0.697013	0.678572	0.74329	0.580234	0.638696	0.668334	0.659705	0.5535	0.697192	0.643569	0.63748	0.67643	0.678931	0.718408	0.761275	0.826362	0.721229	0.76341	0.846301	0.852573	0.807934	0.818683	0.863311	0.756228	0.806991	0.782188	0.76002	0.901835	0.819384	0.796047	0.731112	0.758973	0.784925	0.7787	0.822901	0.864012
A2a_early_offset_offset
2.83517	2.77976	2.83858	2.71899	3.1012	3.50614	3.61011	3.68001	3.70558	3.64215	3.53151	3.589	3.56181	3.19803	3.28425	3.15551	3.06295	2.93584	2.87841	2.703	2.82618	2.69137	2.62038	2.67353	2.52055	2.57719	2.52243	2.45901	2.38174	2.57182	2.32945	2.33901	2.3982	2.40661	2.35139	2.47157	2.56332	2.69764	2.75212	2.75109	2.64074	2.56847	2.44825	2.45685	2.47124	2.49959	2.54132	2.51545	2.63055	2.76543
1.60532	1.62513	1.67643	1.66062	1.6796	1.59825	1.60756	1.60939	1.60917	1.70198	1.66877	1.65608	1.69264	1.68022	1.71248	1.68613	1.71947	1.56282	1.65838	1.66198	1.70936	1.58139	1.64272	1.68371	1.62778	1.69522	1.70987	1.7329	1.74178	1.7933	1.79948	1.80582	1.76117	1.73957	1.75525	1.7589	1.71548	1.69657	1.6405	1.76646	1.79682	1.73569	1.81785	1.90225	1.99661	1.95594	1.94557	1.89474	1.94646	1.92634
1.6718	1.78916	1.746	1.64287	1.59221	1.59767	1.54548	1.59826	1.57393	1.57959	1.53241	1.50735	1.4905	1.56381	1.62267	1.60708	1.65825	1.59151	1.575	1.46894	1.41684	1.56077	1.49914	1.50965	1.48854	1.49391	1.49176	1.56932	1.56566	1.50027	1.61429	1.55924	1.54539	1.653	1.50478	1.64589	1.66238	1.7091	1.70937	1.72288	1.62132	1.69382	1.60641	1.63313	1.40044	1.45322	1.34641	1.45304	1.35499	1.22916
1.78126	1.77199	1.81623	1.8728	1.81807	1.83114	1.861	1.87959	1.83825	1.87429	1.84873	1.87103	1.94251	1.98859	2.06812	2.05252	2.09628	2.19629	2.23298	2.32523	2.24333	2.29543	2.29239	2.2985	2.31521	2.35749	2.39704	2.42167	2.46469	2.60109	2.57107	2.60432	2.56017	2.54274	2.51667	2.4587	2.55999	2.52958	2.4577	2.44511	2.4847	2.46382	2.49842	2.45798	2.406	2.46388	2.33741	2.36089	2.27499	2.3722
1.5755	1.60865	1.62742	1.6278	1.6116	1.62881	1.64432	1.73207	1.68482	1.74816	1.85608	1.77809	1.80603	1.78203	1.80317	1.87568	1.87977	1.98344	1.87797	1.9822	1.8647	1.88517	1.91196	1.90188	1.92949	1.92574	1.94791	1.93393	1.92111	1.85073	1.84617	1.88973	1.83387	1.84052	1.79121	1.79715	1.75726	1.7229	1.72281	1.75938	1.74391	1.87204	1.81099	1.94303	1.78886	1.89061	1.82242	1.78528	1.79423	1.87176
1.09666	1.02708	1.01057	1.01691	1.06305	1.1037	1.13569	1.13705	1.15929	1.14999	1.16305	1.15635	1.15959	1.18505	1.13367	1.16768	1.22216	1.21294	1.21946	1.18655	1.17545	1.21329	1.20748	1.16261	1.20311	1.26184	1.30422	1.28478	1.40276	1.42841	1.41992	1.4516	1.45985	1.45148	1.50344	1.46676	1.47388	1.4465	1.44688	1.47586	1.48023	1.46312	1.54041	1.54733	1.63401	1.6442	1.57781	1.54857	1.57985	1.53356
A2a_early_offset_both
3.54677	3.49525	3.61543	3.74778	4.09721	4.36803	4.49528	4.60934	4.69084	4.67732	4.6705	4.63544	4.51679	4.39972	4.32368	4.25402	4.21073	4.11082	3.93472	3.90394	3.85563	3.83323	3.742	3.67565	3.6359	3.5737	3.58907	3.50246	3.52077	3.48716	3.33999	3.28546	3.3484	3.29816	3.29904	3.25355	3.31818	3.24775	3.26152	3.15296	3.05317	3.03556	2.99891	3.05896	3.16601	3.34631	3.52061	3.63228	3.73719	3.89493
3.33471	3.40514	3.36746	3.39074	3.43198	3.35942	3.30882	3.36053	3.29572	3.358	3.33166	3.42714	3.53655	3.55456	3.58734	3.56401	3.52553	3.46834	3.47276	3.58415	3.69365	3.53598	3.56977	3.53894	3.60331	3.56951	3.57231	3.69615	3.6072	3.64929	3.59553	3.67212	3.55159	3.53815	3.5591	3.45592	3.45591	3.44802	3.4279	3.49552	3.44244	3.46107	3.5388	3.59137	3.63248	3.63447	3.59555	3.58013	3.5056	3.41743
2.59427	2.55064	2.63585	2.61937	2.78712	2.73962	2.81232	2.72216	2.62845	2.54961	2.62064	2.6433	2.62348	2.62304	2.57882	2.61987	2.56634	2.61012	2.53948	2.5095	2.48872	2.45567	2.47198	2.4565	2.48513	2.49753	2.4692	2.45991	2.20989	2.41042	2.29497	2.31863	2.43166	2.53786	2.38022	2.48915	2.40816	2.35721	2.34247	2.44118	2.52931	2.65859	2.56706	2.3562	2.3431	2.32915	2.17468	2.2272	2.2556	2.15053
2.89381	2.9208	2.93081	2.86049	2.80067	2.74056	2.72243	2.72095	2.71336	2.70744	2.73653	2.74778	2.73889	2.77718	2.86766	2.79305	2.75433	2.86411	2.8363	2.82732	2.78072	2.84745	2.7574	2.70889	2.70064	2.77655	2.74066	2.72845	2.80052	2.82024	2.87772	2.87563	2.86488	2.89318	2.86615	2.84888	2.91286	2.84646	2.82945	2.88014	2.90138	3.08342	3.18064	3.18014	3.2389	3.23404	3.26718	3.33649	3.35174	3.38008
2.60019	2.62144	2.61304	2.61394	2.61781	2.59301	2.58944	2.58163	2.58129	2.57312	2.53274	2.5697	2.53525	2.48687	2.46426	2.48102	2.48824	2.46453	2.52023	2.53141	2.54994	2.59407	2.62856	2.69305	2.7518	2.81261	2.84225	2.80046	2.86026	2.8627	2.86663	2.864	2.93093	2.95157	2.93587	2.96789	2.94114	2.96054	2.95891	2.95202	3.01271	2.97327	2.98656	2.97019	2.99117	2.9976	2.94592	2.9956	2.99171	3.00363
2.0845	1.9741	1.97341	1.99814	2.02926	2.01618	2.11431	2.12763	2.07698	2.02374	2.10667	2.18237	2.20908	2.19227	2.14796	2.13333	2.11056	2.11421	2.20277	2.20156	2.20982	2.24029	2.26182	2.23922	2.24787	2.2814	2.38815	2.407	2.55336	2.50887	2.52051	2.55305	2.54253	2.57193	2.60909	2.65905	2.65954	2.65728	2.65554	2.58929	2.62972	2.53203	2.58831	2.67027	2.68131	2.74583	2.69864	2.71545	2.70213	2.69636
A2a_early_offset_never
0.503883	0.591673	0.480009	0.516947	0.611331	0.663309	0.529542	0.697607	0.549104	0.62497	0.393075	0.65523	0.486557	0.553921	0.441789	0.448884	0.385769	0.385705	0.474845	0.360418	0.447182	0.362068	0.234429	0.274505	0.295274	0.258856	0.21953	0.244986	0.242489	0.388988	0.306141	0.231832	0.285725	0.152302	0.354425	0.382364	0.271713	0.277736	0.255078	0.374787	0.226471	0.377462	0.203621	0.237448	0.260781	0.429173	0.279698	0.226094	0.220829	0.286999
0.431811	0.443448	0.4298	0.421236	0.493356	0.496187	0.44633	0.47308	0.428861	0.409234	0.44787	0.442179	0.42799	0.46583	0.4133	0.424331	0.381077	0.414321	0.422957	0.473119	0.484697	0.403533	0.453331	0.397852	0.449196	0.474875	0.433161	0.50184	0.525275	0.485008	0.497333	0.496197	0.471077	0.471657	0.519357	0.522957	0.456416	0.453021	0.482035	0.447197	0.47585	0.45001	0.472767	0.46946	0.516178	0.525768	0.558889	0.542629	0.524232	0.537434
0.399768	0.414152	0.392167	0.397706	0.413733	0.384944	0.375891	0.38606	0.387823	0.385658	0.381788	0.373267	0.377384	0.354631	0.383652	0.36326	0.368988	0.377763	0.390844	0.397594	0.380721	0.377341	0.378839	0.387553	0.371222	0.380999	0.383652	0.378115	0.342809	0.362264	0.378045	0.329337	0.349401	0.330802	0.330531	0.340097	0.327062	0.31467	0.318885	0.319201	0.295559	0.293778	0.288848	0.304818	0.295541	0.279273	0.264404	0.252394	0.272244	0.253709
0.406147	0.400265	0.374956	0.399845	0.360105	0.359155	0.370521	0.34962	0.370157	0.360466	0.35973	0.342136	0.339113	0.405087	0.444355	0.400836	0.431855	0.460885	0.452169	0.465863	0.453161	0.475039	0.427142	0.418337	0.447961	0.494521	0.472546	0.478446	0.498842	0.518828	0.484439	0.45776	0.452828	0.483374	0.457313	0.423451	0.424264	0.443529	0.437475	0.372271	0.416657	0.426416	0.436166	0.439917	0.393971	0.415801	0.377805	0.434049	0.423625	0.443559
0.454589	0.459856	0.472153	0.487788	0.469804	0.488164	0.487145	0.487311	0.479335	0.507226	0.492524	0.479271	0.474633	0.454112	0.440753	0.436184	0.465468	0.471919	0.494007	0.479437	0.497405	0.504536	0.522912	0.513099	0.547166	0.54652	0.527895	0.532207	0.53591	0.533698	0.495027	0.514692	0.533944	0.492263	0.545117	0.521239	0.52043	0.533435	0.500056	0.51612	0.534281	0.550021	0.562445	0.532669	0.556798	0.547273	0.562307	0.573875	0.570967	0.585418
0.337282	0.340254	0.321741	0.316829	0.335038	0.309221	0.320378	0.338138	0.341824	0.35505	0.362064	0.379762	0.377525	0.35821	0.335977	0.337833	0.356895	0.342245	0.358693	0.355696	0.364935	0.352173	0.385726	0.361892	0.358194	0.378245	0.401919	0.402858	0.393594	0.441314	0.415412	0.442608	0.437948	0.431645	0.454439	0.442995	0.460258	0.457208	0.436531	0.428303	0.432658	0.457869	0.454759	0.486556	0.499725	0.497678	0.492388	0.512849	0.521113	0.48205
A2a_late_onset_onset
1.03611	1.14821	0.959469	1.08502	1.08769	0.996493	1.07692	1.10008	1.05043	0.90399	0.932608	0.971625	0.99682	0.934698	0.884643	0.833352	0.811163	0.715524	0.687558	0.71078	0.644642	0.707257	0.675278	0.690795	0.80383	0.941753	0.877518	0.83641	1.03561	0.842672	0.812513	0.845171	0.807355	0.876824	0.892032	0.766225	0.790258	0.795521	0.652044	0.682186	0.770903	0.557694	0.709494	0.756985	0.715515	0.659233	0.692106	0.888729	0.837389	0.980315
0.198885	0.176615	0.190351	0.250218	0.264967	0.227476	0.240454	0.331648	0.359119	0.397618	0.385957	0.32736	0.35681	0.446347	0.462047	0.517916	0.520254	0.577472	0.52817	0.51303	0.4911	0.462145	0.426763	0.433588	0.436955	0.445241	0.413505	0.422483	0.357536	0.362543	0.365452	0.347834	0.37161	0.344379	0.419655	0.443243	0.422345	0.382823	0.489704	0.50821	0.486139	0.53144	0.470639	0.568293	0.570369	0.528944	0.633581	0.578312	0.546438	0.618512
0.394383	0.376086	0.567374	0.488791	0.408582	0.406407	0.481534	0.525654	0.537498	0.419968	0.196487	0.580978	0.364996	0.555238	0.333316	0.556436	0.402896	0.419854	0.653093	0.549672	0.534903	0.74043	0.767553	0.786458	0.63547	0.595485	0.665395	0.74718	0.610701	0.669189	0.531624	0.607719	0.591864	0.555247	0.500347	0.316491	0.44645	0.549261	0.81145	0.54438	0.474909	0.636332	0.729075	0.879204	0.924588	0.851456	0.887254	1.05767	0.992899	1.02783
0.845388	0.722019	0.621677	0.823306	0.73631	0.741952	0.795775	0.923617	0.863868	0.812696	0.867445	0.685281	0.753874	0.901411	0.992775	1.06413	0.860998	0.84896	0.999195	0.807033	1.11538	0.983112	0.784877	0.943841	0.90564	0.774177	0.880586	0.872125	0.862549	0.715431	0.650514	0.789427	0.600057	0.715854	0.517621	0.523118	0.759778	0.656242	0.632101	0.56138	0.722705	0.507643	0.595277	0.639931	0.714269	0.487491	0.521292	0.665497	0.685578	0.659595
0.421674	0.331524	0.492521	0.453668	0.388241	0.403498	0.312332	0.490101	0.408404	0.441924	0.348394	0.488028	0.511126	0.36013	0.438368	0.4133	0.355917	0.27065	0.34892	0.260946	0.296333	0.101899	0.274605	0.19093	0.200004	0.248694	0.0791536	0.050744	0.151876	0.235975	0.257165	0.267463	0.201285	0.341979	0.160224	0.360342	0.181671	0.179694	0.399828	0.26555	0.401808	0.52304	0.493037	0.53952	0.478773	0.67419	0.528773	0.691729	0.709039	0.853838
0.596225	0.707743	0.748459	0.792696	0.79484	0.742285	0.756443	0.755618	0.684328	0.748862	0.680973	0.672423	0.638621	0.662323	0.694095	0.676565	0.614572	0.578972	0.553731	0.553329	0.474064	0.552685	0.504238	0.609543	0.603786	0.576465	0.505738	0.522264	0.51356	0.43326	0.469341	0.478249	0.424141	0.405028	0.411939	0.32815	0.35834	0.405131	0.33074	0.392375	0.281614	0.356774	0.430059	0.412587	0.395466	0.411665	0.364692	0.404181	0.493127	0.419138
A2a_late_onset_offset
0.333507	0.368117	0.358227	0.379685	0.368475	0.358715	0.327819	0.354864	0.338329	0.386422	0.343242	0.346182	0.328271	0.271448	0.289283	0.261339	0.262711	0.216291	0.209784	0.168954	0.165887	0.211109	0.180407	0.202493	0.197327	0.176831	0.180743	0.142658	0.175041	0.145462	0.151547	0.119091	0.11359	0.119621	0.0807249	0.0764054	0.0663982	0.0411871	0.0198033	0.00983071	0.00166384	0.0485876	0.0190362	0.0481946	0.0353503	0.039571	0.0469324	0.0384498	0.054651	0.0396452
0.548398	0.622061	0.640158	0.719304	0.684392	0.744469	0.62665	0.763317	0.744393	0.723602	0.779465	0.755274	0.8613	0.778483	0.826576	0.835589	0.882632	0.829566	0.772495	0.806353	0.739671	0.651426	0.601038	0.559136	0.620086	0.589363	0.614375	0.595965	0.484263	0.558496	0.453944	0.380913	0.422436	0.441849	0.395732	0.354773	0.382883	0.387492	0.515932	0.426142	0.440285	0.432425	0.459247	0.407883	0.319894	0.321823	0.339707	0.31763	0.437894	0.488974
0.801545	0.74546	0.688424	0.70072	0.651253	0.6597	0.720656	0.657764	0.665792	0.53001	0.53022	0.565914	0.602004	0.635255	0.46492	0.563939	0.458709	0.471731	0.493953	0.396841	0.485956	0.485124	0.537028	0.365065	0.432769	0.478167	0.493206	0.37847	0.38694	0.53723	0.440092	0.388342	0.45267	0.478426	0.542336	0.459966	0.522185	0.466853	0.571048	0.567526	0.54602	0.535546	0.425318	0.341478	0.333974	0.371994	0.306859	0.299756	0.248271	0.229612
0.659692	0.782902	0.818934	0.721354	0.723003	0.774258	0.785875	0.599564	0.79382	0.703751	0.668629	0.705546	0.770302	0.770756	0.899444	0.794786	0.772115	0.815196	0.851857	0.809821	0.674187	0.685022	0.713583	0.738424	0.740823	0.638021	0.711667	0.672381	0.681479	0.626247	0.561467	0.484257	0.513277	0.467459	0.416273	0.388281	0.397167	0.379419	0.235884	0.335841	0.304682	0.231794	0.259403	0.26504	0.200299	0.250127	0.255104	0.20986	0.162858	0.293034
0.529922	0.553144	0.584916	0.550251	0.586462	0.62607	0.654203	0.601019	0.587628	0.627556	0.588386	0.569215	0.532279	0.614233	0.55466	0.647055	0.586501	0.571289	0.587219	0.521441	0.537496	0.481921	0.544355	0.486043	0.425613	0.425352	0.462085	0.394452	0.354239	0.425133	0.423904	0.379258	0.420048	0.42341	0.347998	0.393352	0.389277	0.413562	0.360743	0.331351	0.409424	0.372484	0.364073	0.435889	0.448001	0.39788	0.407936	0.433101	0.492181	0.482586
0.322214	0.341599	0.285999	0.26557	0.258146	0.286265	0.257686	0.199197	0.21672	0.218454	0.237269	0.208814	0.200159	0.134337	0.164494	0.149742	0.127103	0.115677	0.0951952	0.0978022	0.0339125	0.0974812	0.0584156	0.0759087	0.0406297	0.0160493	0.0232459	0.0138441	-0.031104	0.025754	-0.0379708	-0.110173	-0.0520194	-0.0770134	-0.100356	-0.0622907	-0.0687573	-0.0806341	-0.0931466	-0.0495352	-0.0138944	-0.00650282	-0.0276206	0.000531317	-0.0505625	-0.0430193	-0.0591079	-0.0575545	-0.0604734	-0.0113773
A2a_late_onset_both
1.76727	1.87288	1.77484	1.80686	1.79724	1.82035	1.79683	1.94766	1.91908	1.98383	1.89747	1.87559	1.86732	1.76725	1.76175	1.6769	1.63802	1.52275	1.49498	1.37992	1.36978	1.33581	1.31885	1.27613	1.20997	1.19993	1.18055	1.10039	1.12186	1.06212	0.939339	1.04062	1.01657	0.978326	0.910803	0.906646	0.949609	0.834132	0.803935	0.802384	0.781549	0.843813	0.819568	0.90277	0.835929	0.896908	0.876761	0.905716	0.866989	0.943175
1.4793	1.52399	1.56625	1.55856	1.56792	1.53184	1.51967	1.59185	1.5057	1.53394	1.53996	1.58068	1.62053	1.58231	1.51824	1.50047	1.42149	1.38963	1.28668	1.27807	1.28435	1.25387	1.30891	1.17878	1.22173	1.25355	1.15529	1.16855	1.19793	1.25292	1.23479	1.08687	1.14965	1.03847	1.08151	1.09773	1.18352	1.18094	1.16779	1.18447	1.2042	1.16928	1.09669	1.11686	1.0371	1.05905	1.0782	1.0973	1.06022	1.11489
0.182909	0.318699	0.261492	0.235631	0.249415	0.370256	0.39379	0.455602	0.52986	0.639987	0.820078	1.06592	1.09095	1.23487	1.20164	1.3321	1.31329	1.46051	1.28834	1.26838	1.30869	1.36459	1.35698	1.37008	1.36627	1.25738	1.19107	1.12373	1.08336	1.09784	1.02867	0.950256	0.94345	0.865798	0.858138	0.705636	0.755446	0.729583	0.726313	0.729207	0.720163	0.666182	0.668595	0.591722	0.589986	0.591365	0.519411	0.512585	0.557006	0.487952
2.15892	2.11392	2.10574	2.03665	2.0224	2.00264	2.01573	1.94527	1.9164	1.81223	1.7869	1.76624	1.772	1.7551	1.74961	1.74361	1.80282	1.76551	1.84118	1.73337	1.6884	1.62408	1.64117	1.61438	1.64396	1.74004	1.71183	1.70988	1.65371	1.56271	1.4621	1.40699	1.39454	1.30504	1.25424	1.19591	1.20018	1.18485	1.13812	1.05887	1.05993	1.04755	0.859724	0.933544	0.88147	0.882806	0.89582	0.990768	0.913248	1.03459
1.54484	1.48839	1.52572	1.44759	1.4485	1.4143	1.42799	1.45492	1.47119	1.3638	1.44826	1.39835	1.33459	1.37351	1.33456	1.32235	1.28371	1.23001	1.24026	1.18654	1.12488	1.11283	1.08551	1.05883	1.00805	0.990703	0.984853	0.998333	0.99257	0.996644	1.06084	1.05978	1.09792	1.14447	1.07509	1.1112	1.07641	1.20387	1.1487	1.17697	1.15652	1.18343	1.21088	1.18982	1.2001	1.19943	1.25448	1.31225	1.36972	1.37726
2.00109	2.03585	1.9826	2.12707	2.1613	2.3039	2.2357	2.27016	2.09354	2.04379	2.25424	2.07698	2.04565	1.98019	1.96983	1.92906	1.80347	1.89345	2.07036	2.04623	1.99461	2.01123	2.00058	2.17146	2.11288	1.93842	1.99968	1.85958	1.76236	1.79096	1.85673	1.79733	1.67186	1.65975	1.59384	1.62836	1.53211	1.54851	1.63821	1.55878	1.47155	1.39539	1.37893	1.39587	1.48974	1.3968	1.31164	1.30147	1.21355	1.04796
A2a_late_onset_never
0.170589	0.187708	0.193977	0.252378	0.222288	0.211516	0.186195	0.188088	0.212666	0.210836	0.176627	0.179313	0.170963	0.115138	0.157319	0.141353	0.110163	0.0728137	0.11238	0.107414	0.0960991	0.120432	0.0855484	0.083006	0.110083	0.0729028	0.0912746	0.0758521	0.0860182	0.0592184	0.0781929	0.0823175	0.082285	0.0661086	0.0664855	0.0889065	0.057664	0.0628327	0.0237613	-0.000765886	0.0341253	0.0497457	0.0346985	0.0525112	0.0217712	0.0609029	0.0257735	0.0747139	0.050935	0.0840931
0.12312	0.122234	0.119255	0.139501	0.116314	0.11881	0.135048	0.137046	0.148986	0.138772	0.158372	0.144389	0.171762	0.172912	0.164049	0.164987	0.148268	0.168219	0.154681	0.169024	0.159171	0.161235	0.146579	0.159536	0.134726	0.168703	0.143256	0.146158	0.133338	0.139273	0.122761	0.112589	0.108951	0.123116	0.10323	0.112721	0.116469	0.121288	0.104344	0.122853	0.113592	0.0995154	0.122502	0.126653	0.117151	0.134534	0.115905	0.124352	0.116073	0.124181
0.145708	0.182165	0.185138	0.163504	0.193198	0.153158	0.177289	0.16858	0.182331	0.139477	0.202976	0.267665	0.216114	0.247372	0.213476	0.257841	0.194426	0.180483	0.223691	0.192954	0.181279	0.196251	0.154043	0.180723	0.19472	0.141948	0.155469	0.148785	0.0982214	0.158313	0.175503	0.0792049	0.135166	0.114944	0.141292	0.0931831	0.0468256	0.101176	0.0835809	0.0959019	0.077695	0.10504	0.087022	0.0904437	0.104345	0.0959831	0.0615789	0.0532428	0.0890786	0.0724376
0.217705	0.238807	0.242665	0.257862	0.196818	0.232789	0.225582	0.223731	0.199191	0.170628	0.191036	0.175857	0.188023	0.176594	0.178057	0.146026	0.196395	0.144351	0.151257	0.142591	0.131897	0.109496	0.143903	0.157951	0.137351	0.119344	0.158644	0.15465	0.133001	0.138938	0.104278	0.107406	0.106563	0.0707921	0.0744645	0.0467192	0.0699597	0.0645801	0.0666413	0.0737675	0.112831	0.0954019	0.058249	0.0928633	0.0864371	0.0520331	0.0791023	0.120298	0.0988773	0.121873
0.109858	0.110162	0.126557	0.0658143	0.0936891	0.10469	0.109961	0.0933148	0.105309	0.0907847	0.0924859	0.056552	0.0491449	0.0689304	0.0551592	0.0697957	0.0424431	0.0430057	0.0569103	0.0558784	0.023566	0.0410242	0.0314641	0.0360332	0.0463538	0.0141354	0.00547492	0.0216491	0.0181452	0.0229543	0.046355	0.0194041	0.0225922	0.0412076	0.0160791	0.0695863	0.0478774	0.119875	0.0699517	0.0868427	0.100314	0.102636	0.092879	0.117375	0.126117	0.127969	0.13111	0.125516	0.120878	0.189854
0.048034	0.056646	0.0499947	0.0483472	0.0477935	0.031919	0.0281799	0.0174589	0.0122766	0.00318298	-0.00769755	0.00396503	-0.0162028	-0.0187167	-0.0256963	-0.0146802	-0.0350614	-0.0356792	-0.0374517	-0.0340468	-0.0422823	-0.0403838	-0.0477715	-0.0454326	-0.0488662	-0.0378481	-0.0466638	-0.0542772	-0.0535953	-0.0639716	-0.0619237	-0.0642093	-0.0714505	-0.0808052	-0.0755206	-0.0701416	-0.0644336	-0.0684611	-0.0734611	-0.0640649	-0.043551	-0.0421029	-0.046965	-0.0355242	-0.0339698	-0.00657464	-0.00646776	0.0185289	0.00283065	0.026691
A2a_late_offset_onset
0.779332	0.697742	0.725679	0.588994	0.641485	0.683639	0.567398	0.619887	0.580559	0.735693	0.610554	0.627986	0.543087	0.563791	0.625674	0.593291	0.512033	0.47493	0.498033	0.439093	0.3271	0.316457	0.346217	0.524331	0.448481	0.44561	0.444027	0.307594	0.470235	0.360991	0.486146	0.515058	0.50417	0.482637	0.498335	0.440675	0.489762	0.480167	0.508974	0.538294	0.398002	0.442176	0.50294	0.326377	0.381644	0.335884	0.360822	0.431937	0.32838	0.461529
0.608179	0.567775	0.54858	0.530311	0.567367	0.641317	0.550337	0.605103	0.564535	0.533628	0.502099	0.543212	0.536162	0.632262	0.548378	0.634187	0.63445	0.559507	0.593717	0.70577	0.744031	0.710796	0.702256	0.700861	0.742549	0.727233	0.725394	0.68059	0.705296	0.694427	0.661094	0.65264	0.670544	0.652442	0.580739	0.601973	0.606749	0.586608	0.519334	0.53073	0.456145	0.452103	0.493234	0.50574	0.49883	0.478407	0.548509	0.58725	0.596501	0.628119
0.359344	0.30407	0.207631	0.238687	0.261985	0.225793	0.339076	0.214565	0.425121	0.478281	0.326241	0.346316	0.509538	0.377787	0.474303	0.317213	0.453593	0.426977	0.425309	0.349831	0.531203	0.400225	0.285252	0.564347	0.424477	0.45061	0.540716	0.479551	0.478413	0.530083	0.544401	0.419583	0.497143	0.410198	0.387178	0.634482	0.527588	0.500096	0.512179	0.477808	0.395302	0.582385	0.425627	0.390047	0.423309	0.632167	0.537873	0.518133	0.43098	0.578616
0.866351	0.947125	0.980971	0.933024	0.848153	0.999792	0.902285	0.865777	0.956546	0.828268	0.831595	0.77088	0.607219	0.65897	0.666655	0.701167	0.515324	0.73692	0.544168	0.753022	0.845339	0.953366	1.01013	0.936428	0.8973	1.01469	0.897351	0.92725	0.905972	0.835842	0.582049	0.840933	0.709075	0.780951	0.714729	0.573906	0.711928	0.744143	0.687962	0.788043	0.956843	0.73479	1.03078	0.891818	0.865034	0.751806	0.838776	0.970112	1.13397	1.10101
1.02005	1.10436	1.27273	1.23242	1.1428	1.21498	1.09023	1.1218	1.15338	1.01243	1.11505	1.07594	0.9021	0.978824	1.04988	1.07995	1.18828	1.06466	1.18241	0.970102	1.05715	1.06058	1.13245	1.12695	1.12026	1.04067	1.09395	1.02325	1.05572	0.966665	1.07223	1.08301	1.00709	1.25435	1.07054	0.96157	1.21042	1.08426	1.16041	1.21511	1.19416	1.02782	1.24575	1.21876	1.17311	1.1379	1.034	1.02018	0.982242	0.984065
0.496086	0.473424	0.551105	0.41962	0.429707	0.464577	0.430594	0.415296	0.496102	0.426469	0.423033	0.429498	0.397363	0.506517	0.543543	0.562861	0.499728	0.546744	0.557302	0.447879	0.40022	0.502639	0.477207	0.417356	0.345068	0.380081	0.378531	0.345774	0.399403	0.44241	0.416176	0.380184	0.401908	0.368266	0.54531	0.473149	0.51962	0.426779	0.488613	0.572679	0.490787	0.509955	0.526816	0.495634	0.645365	0.601789	0.652521	0.67509	0.749545	0.699672
A2a_late_offset_offset
2.5835	2.58298	2.59092	2.58333	2.60684	2.60671	2.5627	2.54175	2.51063	2.49837	2.49267	2.45152	2.44582	2.40456	2.36495	2.37265	2.39177	2.40461	2.3758	2.37607	2.37867	2.35095	2.37818	2.39389	2.37495	2.40134	2.36607	2.38566	2.47659	2.55893	2.62179	2.60386	2.63085	2.56288	2.54461	2.50411	2.434	2.37393	2.38735	2.41839	2.36744	2.32626	2.34932	2.29737	2.25795	2.24222	2.20965	2.2863	2.28589	2.37163
1.2562	1.35662	1.35936	1.33774	1.31215	1.29765	1.43002	1.39898	1.38892	1.4477	1.51013	1.44585	1.57732	1.55122	1.63539	1.65711	1.6411	1.79506	1.68736	1.77572	1.74807	1.78579	1.84402	1.80485	1.65153	1.63735	1.63208	1.66572	1.65806	1.67782	1.69082	1.71762	1.68269	1.58337	1.55539	1.49956	1.53916	1.54648	1.58076	1.57086	1.59525	1.53545	1.61134	1.65519	1.73648	1.7729	1.72475	1.8274	1.83543	1.92355
1.2029	1.226	1.31714	1.25498	1.15988	1.23992	1.2393	1.17614	1.10351	1.13739	1.14748	1.13731	1.0968	1.13444	1.05099	1.0513	1.08989	0.999955	1.05869	1.11639	1.27746	1.26832	1.27806	1.48451	1.44217	1.36709	1.52772	1.56086	1.50499	1.40984	1.39565	1.30188	1.3595	1.37859	1.26635	1.38328	1.32753	1.35249	1.2878	1.27072	1.19125	1.24172	1.21574	1.21386	1.18299	1.26253	1.20242	1.37981	1.36133	1.37582
1.45831	1.48201	1.44333	1.46302	1.47989	1.40767	1.3879	1.31158	1.25916	1.25079	1.19877	1.15205	1.11763	0.962849	1.02538	1.02484	1.05157	0.987663	1.04289	0.933563	0.965091	0.967366	0.870621	0.927249	0.72704	0.769921	0.839844	0.713276	0.830566	0.86381	0.752709	0.914081	0.970618	1.04227	1.06067	0.953391	1.04831	0.977474	1.04958	0.955415	0.957443	0.896558	1.01397	1.15305	1.15593	1.22689	1.36446	1.36688	1.46588	1.51366
1.20569	1.17254	1.19029	1.16769	1.1663	1.19812	1.18731	1.22985	1.25007	1.23274	1.20764	1.18273	1.25584	1.21148	1.21603	1.2124	1.28523	1.24595	1.32253	1.34285	1.3363	1.41926	1.40613	1.42836	1.44821	1.4096	1.43624	1.51214	1.53167	1.51812	1.53105	1.64248	1.64594	1.66493	1.7255	1.81057	1.83821	1.77545	1.92025	1.8968	1.92531	1.88444	1.92361	1.9221	1.93387	1.92036	1.83749	1.91278	1.91399	1.98142
1.28458	1.33568	1.3086	1.3434	1.30339	1.27971	1.3114	1.34826	1.33234	1.34462	1.41897	1.44534	1.39757	1.40951	1.37317	1.35844	1.35059	1.38227	1.3814	1.38257	1.42322	1.4121	1.40762	1.50532	1.51885	1.48836	1.50107	1.48243	1.5307	1.49947	1.5073	1.49843	1.50111	1.567	1.51343	1.48008	1.50336	1.49778	1.546	1.46883	1.47003	1.46099	1.48066	1.50349	1.51565	1.50783	1.53581	1.54994	1.53095	1.54309
A2a_late_offset_both
4.479	4.4364	4.42255	4.38926	4.35533	4.30874	4.1862	4.13519	4.15552	4.1257	4.07254	4.02017	3.91774	3.78787	3.82966	3.8857	3.87899	3.96262	3.99696	3.9321	3.94318	3.86737	3.86707	3.80702	3.81124	3.79531	3.70889	3.76361	3.77929	3.83712	3.93131	4.13208	4.11593	4.19013	4.21966	4.15085	4.13458	4.05868	4.12904	4.1138	4.09786	3.9887	3.99955	4.00006	3.91141	3.89118	3.86137	3.79706	3.82607	3.77185
2.25134	2.27939	2.26456	2.29689	2.18719	2.17251	2.12193	2.12775	2.17322	2.13791	2.1524	2.06341	2.15786	2.26249	2.12584	2.19691	2.21508	2.26545	2.27309	2.37279	2.39633	2.39927	2.48923	2.42134	2.31932	2.37448	2.36271	2.40515	2.38552	2.45097	2.38706	2.54132	2.40924	2.45307	2.50787	2.50444	2.58567	2.54806	2.67828	2.63944	2.60976	2.55859	2.61327	2.59426	2.64745	2.64687	2.61042	2.65605	2.63777	2.77267
0.306037	0.352373	0.441107	0.416523	0.472298	0.517588	0.565802	0.514818	0.56246	0.544779	0.553651	0.555981	0.553181	0.52488	0.412099	0.449934	0.439345	0.496573	0.608666	0.537516	0.528805	0.535168	0.493278	0.547551	0.556151	0.504279	0.616248	0.631592	0.641364	0.683472	0.585081	0.505764	0.528054	0.537007	0.555151	0.518278	0.499977	0.535762	0.499645	0.549768	0.535286	0.413354	0.457653	0.504496	0.597061	0.563461	0.633135	0.690895	0.633859	0.5722
2.43148	2.44625	2.34399	2.3571	2.33929	2.32269	2.23894	2.23888	2.17961	2.19221	2.13313	2.15743	2.06596	2.10592	2.10123	2.02495	2.06417	2.02653	1.98303	2.00658	1.93656	1.86469	1.88752	1.82929	1.81595	1.82393	1.87664	1.85186	1.99063	1.99809	2.02285	2.0657	2.10172	2.08004	2.08535	2.08405	2.07677	2.15372	2.14909	2.10096	2.17044	2.17884	2.21701	2.19981	2.2645	2.3537	2.40961	2.50836	2.6122	2.56305
2.70533	2.748	2.80971	2.81662	2.82097	2.87096	2.92191	2.91175	2.94771	2.94955	2.9355	2.9922	3.06644	3.00147	3.04131	3.06246	3.17987	3.1684	3.2309	3.23022	3.19432	3.23193	3.20789	3.21034	3.21361	3.2296	3.31486	3.41943	3.36764	3.3928	3.38699	3.40025	3.49308	3.49914	3.59776	3.66538	3.74969	3.70863	3.71471	3.77467	3.80239	3.8419	3.87507	3.85402	3.89919	3.8898	3.8459	3.84932	3.81265	3.82468
0.202229	0.155957	0.277284	0.19948	0.277604	0.324873	0.386552	0.266902	0.27039	0.293139	0.287822	0.315625	0.273702	0.175905	0.171617	0.21255	0.126484	0.206558	0.196475	0.0938046	0.154683	0.24213	0.2061	0.220385	0.159426	0.0895361	0.282428	0.253568	0.260858	0.164098	0.231127	0.12665	-0.00263155	0.0867039	0.0832519	0.219904	0.128316	0.297273	0.210701	0.305931	0.402001	0.430869	0.444821	0.413354	0.499337	0.397463	0.343424	0.356481	0.35635	0.328226
A2a_late_offset_never
0.688154	0.68005	0.695113	0.676417	0.664664	0.713758	0.65505	0.669401	0.668645	0.685684	0.614077	0.653769	0.638492	0.603114	0.600133	0.582386	0.607982	0.627672	0.601617	0.527212	0.58756	0.561139	0.5746	0.575182	0.609707	0.596881	0.60912	0.566371	0.60963	0.64218	0.630691	0.62067	0.68758	0.657243	0.628169	0.64963	0.636278	0.537533	0.564982	0.578702	0.571187	0.602512	0.571955	0.57628	0.579518	0.539041	0.559194	0.571125	0.550866	0.606193
0.268498	0.255161	0.239999	0.254243	0.245458	0.272172	0.254069	0.272233	0.261089	0.287785	0.27678	0.282216	0.29003	0.280426	0.251927	0.263739	0.266547	0.258682	0.266856	0.264463	0.264413	0.283192	0.273714	0.262369	0.242536	0.267328	0.25639	0.285231	0.254944	0.236021	0.269532	0.248446	0.253357	0.242346	0.225911	0.237542	0.261899	0.254202	0.235554	0.211191	0.209794	0.227468	0.230446	0.240099	0.239212	0.255094	0.233939	0.262656	0.267939	0.285253
0.238056	0.200127	0.236586	0.191018	0.181489	0.198528	0.203802	0.187876	0.179604	0.181442	0.225787	0.231929	0.197306	0.195724	0.175996	0.171724	0.198846	0.202219	0.21103	0.202625	0.256893	0.203656	0.199934	0.210046	0.225421	0.201056	0.231729	0.224024	0.265183	0.254629	0.299413	0.258035	0.265008	0.274173	0.30749	0.314108	0.267749	0.27949	0.260724	0.28211	0.277321	0.292119	0.265887	0.286637	0.293001	0.256942	0.304711	0.29271	0.289743	0.292452
0.407793	0.377689	0.382932	0.3657	0.347266	0.335586	0.339998	0.343563	0.309954	0.339352	0.313813	0.282488	0.272523	0.264762	0.282751	0.27589	0.260449	0.24347	0.246168	0.239608	0.234766	0.224308	0.236839	0.207072	0.208023	0.254315	0.260265	0.250036	0.284593	0.27424	0.335733	0.325409	0.305466	0.312799	0.310485	0.292465	0.298819	0.326687	0.326069	0.30504	0.288524	0.305989	0.340124	0.307631	0.344313	0.34457	0.341116	0.333571	0.342224	0.349308
0.370529	0.367936	0.370909	0.366136	0.365605	0.376848	0.369594	0.385954	0.375918	0.364495	0.366889	0.348927	0.36802	0.318813	0.354912	0.378652	0.391527	0.412484	0.397767	0.398262	0.405459	0.382428	0.420793	0.412621	0.3966	0.396863	0.424722	0.443431	0.460833	0.46167	0.451362	0.466744	0.486242	0.469229	0.490038	0.504835	0.531522	0.502102	0.508286	0.511804	0.490945	0.522597	0.511436	0.516562	0.511822	0.483372	0.49858	0.487465	0.449826	0.485065
0.327459	0.342212	0.326105	0.323906	0.323655	0.320137	0.327661	0.321708	0.329419	0.325966	0.324706	0.333132	0.303468	0.309062	0.321942	0.3263	0.307411	0.328318	0.316743	0.313699	0.311413	0.314104	0.330122	0.333356	0.329243	0.337718	0.341173	0.3452	0.33504	0.310875	0.328603	0.32152	0.313777	0.322189	0.321186	0.332705	0.321521	0.35053	0.361169	0.355525	0.368775	0.360256	0.365827	0.370654	0.365772	0.36064	0.361117	0.368427	0.380193	0.362446
[truncated: 30 more columns]

## Sheet: Figure_2e
Figure 2e
D1_activations_onset
0.125	0.0581395	0.109091	0.0264901	0.0707965	0.0583333	0.0656934	0.0204082
0.15	0.129412	0.0764706	0.0166667	0.00531915	0.038835	0.0427807	0.258621
0.193182	0.137566	0.026455	0.031746	0.154696	0.136364	0.0588235	0.0640394
0.0592593	0.435484	0.0818966	0.00793651	0.133065	0.191781	0.0967742	0.0428571
0.0858896	0.0955882	0	0.0958904	0.037037	0.0603448	0.0437956	0.132812
0.0611354	0.0131004	0.0305677	0.0305677	0	0.00436681	0.00873362	0.0305677
D1_activations_offset
0.2	0.139535	0.218182	0.152318	0.106195	0.0833333	0.306569	0.503401
0.0833333	0.0647059	0.1	0.1	0.101064	0.126214	0.0909091	0.103448
0.125	0.253968	0.412698	0.359788	0.287293	0.397727	0.313725	0.216749
0.248148	0.0766129	0.241379	0.107143	0.0443548	0.0730594	0.0875576	0.0571429
0.134969	0.213235	0.158333	0.0890411	0.118519	0.12069	0.0291971	0.0625
0.0349345	0.0349345	0.0174672	0.0131004	0.00873362	0	0.0305677	0.0567686
D1_activations_both
0.425	0.581395	0.554545	0.569536	0.778761	0.683333	0.474453	0.346939
0.266667	0.0764706	0.0705882	0.0222222	0.0265957	0.0194175	0.0427807	0.143678
0.409091	0.333333	0.253968	0.269841	0.281768	0.0568182	0.0539216	0.0837438
0.292593	0.245968	0.0991379	0.047619	0.0604839	0.0639269	0.105991	0.109524
0.496933	0.375	0.05	0.109589	0.0962963	0.0258621	0.080292	0.203125
0.0305677	0.0349345	0.00436681	0.00873362	0	0	0	0
D1_activations_neither
0.25	0.22093	0.118182	0.251656	0.0442478	0.175	0.153285	0.129252
0.5	0.729412	0.752941	0.861111	0.867021	0.815534	0.823529	0.494253
0.272727	0.275132	0.306878	0.338624	0.276243	0.409091	0.573529	0.635468
0.4	0.241935	0.577586	0.837302	0.762097	0.671233	0.709677	0.790476
0.282209	0.316176	0.791667	0.705479	0.748148	0.793103	0.846715	0.601562
0.873362	0.917031	0.947598	0.947598	0.991266	0.995633	0.960699	0.912664

## Sheet: Figure_2f
Figure 2f
A2a_activations_onset
0.0396825	0.09375	0.0458015	0.108108	0.0542636	0.0367647	0.0327869	0.0258621
0.0239521	0.00598802	0.0239521	0.011976	0.011976	0	0	0.011976
0.01875	0.0125	0.01875	0	0.00625	0.00625	0.03125	0.01875
0.0273973	0.0273973	0	0.0410959	0	0.0205479	0.00684932	0.0136986
0.0512821	0.025641	0.00854701	0.00854701	0.0512821	0.017094	0.00854701	0.00854701
0.0666667	0	0.00444444	0.00888889	0.0488889	0.0177778	0.0311111	0.0533333
A2a_activations_offset
0.238095	0.117188	0.305344	0.317568	0.44186	0.536765	0.557377	0.543103
0.107784	0.0718563	0.0538922	0.0179641	0.0239521	0.0179641	0.0239521	0.011976
0.03125	0.0125	0.00625	0.0125	0	0	0.0875	0.0375
0.0821918	0.0684932	0.0616438	0.0342466	0.0205479	0.0410959	0.0684932	0.0136986
0.034188	0.034188	0.0683761	0.034188	0.0598291	0.128205	0.0940171	0.102564
0.0888889	0.297778	0.204444	0.08	0.186667	0.168889	0.106667	0.173333
A2a_activations_both
0.587302	0.726562	0.59542	0.358108	0.0542636	0.0367647	0.0819672	0.163793
0.11976	0.0479042	0.0958084	0.0838323	0.0359281	0	0.011976	0.0239521
0.0625	0.00625	0	0.00625	0.00625	0.025	0.10625	0
0.239726	0.0410959	0.0273973	0.0547945	0.0479452	0.0410959	0.0890411	0.0342466
0.205128	0.145299	0.119658	0.0940171	0.0512821	0.102564	0.128205	0.111111
0.364444	0.12	0.137778	0.0711111	0.0844444	0.173333	0.0622222	0.0711111
A2a_activations_neither
0.134921	0.0625	0.0534351	0.216216	0.449612	0.389706	0.327869	0.267241
0.748503	0.874251	0.826347	0.886228	0.928144	0.982036	0.964072	0.952096
0.8875	0.96875	0.975	0.98125	0.9875	0.96875	0.775	0.94375
0.650685	0.863014	0.910959	0.869863	0.931507	0.89726	0.835616	0.938356
0.709402	0.794872	0.803419	0.863248	0.837607	0.752137	0.769231	0.777778
0.48	0.582222	0.653333	0.84	0.68	0.64	0.8	0.702222

## Sheet: Figure_2g
Figure 2g
D1_activations_onset			D1_activations_offset			D1_activations_both			D1_activations_neither
early	late		early	late		early	late		early	late
0.0903614	0.0422535		0.168675	0.408451		0.506024	0.408451		0.23494	0.140845
0.14	0.146814		0.0742857	0.0969529		0.174286	0.0914127		0.611429	0.66482
0.164384	0.0614251		0.191781	0.265356		0.369863	0.0687961		0.273973	0.604423
0.239382	0.0702576		0.166023	0.0725995		0.27027	0.107728		0.324324	0.749415
0.090301	0.0867925		0.170569	0.045283		0.441472	0.139623		0.297659	0.728302
0.0371179	0.0196507		0.0349345	0.0436681		0.0327511	0		0.895197	0.936681

## Sheet: Figure_2h
Figure 2h
A2a_activations_onset			A2a_activations_offset			A2a_activations_both			A2a_activations_neither
early	late		early	late		early	late		early	late
0.0669291	0.0294118		0.177165	0.55042		0.65748	0.121849		0.0984252	0.298319
0.0149701	0.00598802		0.0898204	0.0179641		0.0838323	0.0179641		0.811377	0.958084
0.015625	0.025		0.021875	0.0625		0.034375	0.053125		0.928125	0.859375
0.0273973	0.010274		0.0753425	0.0410959		0.140411	0.0616438		0.756849	0.886986
0.0384615	0.00854701		0.034188	0.0982906		0.175214	0.119658		0.752137	0.773504
0.0333333	0.0422222		0.193333	0.14		0.242222	0.0666667		0.531111	0.751111
