# Supplementary material for: Refinement of efficient encodings of movement in the dorsolateral striatum throughout learning
Source: Cell Rep. Author manuscript; Available in PMC 2025 Nov 6. (PMC12590872; doi:10.1016/j.celrep.2025.116229)
Supplement: 6 [file NIHMS2113399-supplement-6.xlsx]

## Sheet: Figure_3a
Figure 3a
D1_onset_reactivation_obs			D1_onset_reactivation_shuff
0.5			0.135625
0.142857			0.0902857
0.354839			0.313839
0.521739			0.304435
0.7			0.2981
0.25			0.03425

## Sheet: Figure_3b
Figure 3b
D1_offset_reactivation_obs			D1_offset_reactivation_shuff
0.226415			0.158453
0.25			0.0695
0.394737			0.312947
0.387097			0.259097
0.666667			0.490667
0.333333			0.0883333

## Sheet: Figure_3c
Figure 3c
A2a_onset_reactivation_obs			A2a_onset_reactivation_shuff
0.5			0.235667
0.2			0.0544
0.666667			0.233
0.217391			0.214043
0.25			0.19025
0.166667			0.062

## Sheet: Figure_3d
Figure 3d
A2a_offset_reactivation_obs			A2a_offset_reactivation_shuff
0.166667			0.208667
0			0.02
0.5			0.2675
0			0.130154
0.625			0.49625
0.2			0.1823

## Sheet: Figure_3e
Figure 3e
D1_onset_activations_early			D1_onset_activations_late
-0.1667			0
0.2222			0.6667
0			0.5
0.075			0.4722
0.125			0.3333
0.15			0.8333

## Sheet: Figure_3f
Figure 3f
D1_offset_activations_early			D1_offset_activations_late
-0.2952			-0.7482
0.4418			-0.8782
-0.0672			-0.5912
-0.0517			-0.7408
-0.1528			-0.375
0.3444			-0.1455

## Sheet: Figure_3g
Figure 3g
A2a_onset_activations_early			A2a_onset_activations_late
-0.3611			0.6667
-1			0
0.3611			0.3833
0.0806			0.269
-0.6667			-0.0833
-0.6458			-0.0556

## Sheet: Figure_3h
Figure 3h
A2a_offset_activations_early			A2a_offset_activations_late
0.3889			-0.6389
0.1111			-0.3838
0.3333			-0.6667
0.1214			-0.3809
-0.4038			-0.8125
-0.459			-0.5398

## Sheet: Figure_3i
Figure 3i
D1_onset_similarity_over_days_within									D1_onset_similarity_within_early			D1_onset_similarity_within_late
2.64472	1.6013	1.32184	2.14763	1.25374	1.81262	2.55864	1.73389		2.12301			2.14626
1.3114	1.44116	3.07212	3.447	3.53406	3.20253	2.16869	2.60805		1.37628			2.38837
1.57496	1.49618	2.17165	1.7366	1.97023	2.38963	4.16509	6.44068		1.53557			5.30289
1.43862	1.20014	1.78383	3.6186	2.11776	2.29551	1.6299	2.3724		1.31938			2.00115
1.78869	2.43838	3.50877	1.92834	1.89534	3.30375	3.25537	2.18872		2.11353			2.72204
0.572519	2.05553	2.73721	2.88975	3.70588	4.31373	2.95699	1.9802		1.31402			2.46859
D1_offset_similarity_over_days_within									D1_offset_similarity_within_early			D1_offset_similarity_within_late
3.8591	1.21458	1.6323	1.7222	1.50863	1.44315	1.71322	1.72663		2.53684			1.71993
1.29822	2.17911	1.56821	2.66564	2.6096	2.41314	2.24696	1.83186		1.73867			2.03941
1.46668	1.11575	1.28935	1.38644	1.33534	1.34164	1.75969	1.84415		1.29122			1.80192
1.34847	1.53737	1.33446	2.37425	2.08733	2.11496	1.88236	5.29922		1.44292			3.59079
1.86161	1.40056	2.35346	2.76189	2.401	4.33193	3.04414	2.62826		1.63109			2.8362
2.01259	1.88627	4.36685	2.56881	3.3878	3.81233	1.92022	4.53583		1.94943			3.22802

## Sheet: Figure_3j
Figure 3j
D1_onset_similarity_over_days_across								D1_onset_similarity_across_early			D1_onset_similarity_across_late
1.36611	1.23718	1.43361	1.32293	1.67173	1.66129	1.85673		1.30164			1.75901
1.30687	1.64508	2.59373	2.56369	3.52791	3.96213	1.75555		1.47597			2.85884
1.32887	1.35222	1.71216	1.53938	2.13592	3.42031	2.50847		1.34055			2.96439
1.39782	1.70752	2.28589	2.19393	1.72856	1.75494	1.92218		1.55267			1.83856
1.85214	2.46068	2.65762	1.76717	3.44791	3.03571	2.75153		2.15641			2.89362
1.96676	2.275	2.73418	2.8	4	3.42857	2.22222		2.12088			2.8254
D1_offset_similarity_over_days_across								D1_offset_similarity_across_early			D1_offset_similarity_across_late
1.42178	1.23037	1.24719	1.23512	1.22412	1.20642	1.2578		1.32608			1.23211
1.37756	1.50305	1.76473	2.25911	2.37654	2.05467	1.92438		1.4403			1.98952
1.38009	1.23574	1.17078	1.15749	1.16614	1.29905	1.46159		1.30791			1.38032
1.15265	1.14141	1.48659	1.63306	1.55878	1.41833	1.51924		1.14703			1.46878
1.21216	1.37921	2.09862	1.85672	1.92285	2.28628	2.90658		1.29569			2.59643
1.8	2.8	2.89069	2.9112	3.88481	2.90342	2.21658		2.3			2.56

[truncated: 7 more sheets: Figure_3k, Figure_3l, Figure_3m, Figure_3n, Figure_3o, Figure_3p, Figure_3q]
