# Supplementary material for: Refinement of efficient encodings of movement in the dorsolateral striatum throughout learning
Source: Cell Rep. Author manuscript; Available in PMC 2025 Nov 6. (PMC12590872; doi:10.1016/j.celrep.2025.116229)
Supplement: 7 [file NIHMS2113399-supplement-7.xlsx]

## Sheet: Figure_4a
Figure 4a
D1_regression_over_days_onsets
0.366135	0.639997	0.648849	0.694318	0.584645	0.439398	0.588647	0.433014
0.814005	0.729516	0.643853	0.81879	0.783264	0.883442	0.850312	0.839883
0.812235	0.908841	0.805902	0.793779	0.830398	0.769938	0.780788	0.877843
0.864976	0.725176	0.372798	0.717339	0.736617	0.820074	0.7926	0.787779
0.35829	0.371796	0.587789	0.820553	0.648394	0.520952	0.796976	0.490613
0.633922	0.503256	0.231899	0.357334	0.156027	0.511735	0.358662	0.352168

## Sheet: Figure_4b
Figure 4b
D1_regression_over_days_offsets
0.761581	0.54993	0.743502	0.844525	0.421594	0.701586	0.847667	0.758615
0.649997	0.71097	0.647045	0.740689	0.773038	0.79138	0.756634	0.737418
0.781841	0.66762	0.791605	0.824213	0.719035	0.682569	0.737808	0.70729
0.669664	0.62986	0.634899	0.684603	0.701046	0.711984	0.765632	0.776899
0.65378	0.514837	0.776594	0.713657	0.53834	0.678515	0.7967	0.560858
0.394649	0.522774	0.485645	0.476804	0.205637	0.365561	0.45957	0.428998

## Sheet: Figure_4c
Figure 4c
A2a_regression_over_days_onsets
0.656715	0.527553	0.577193	0.860771	0.807693	0.85355	0.719751	0.694873
0.65156	0.680673	0.667765	0.773049	0.578701	0.646498	0.678328	0.711903
0.801827	0.606327	0.611292	0.630435	0.451844	0.467576	0.416795	0.71199
0.470315	0.686859	0.580371	0.602537	0.576866	0.57355	0.571255	0.589503
0.722657	0.764443	0.746135	0.808985	0.821202	0.724124	0.895849	0.865684
0.630775	0.47452	0.788081	0.67185	0.787303	0.829081	0.828172	0.861192

## Sheet: Figure_4d
Figure 4d
A2a_regression_over_days_offsets
0.680232	0.728099	0.814785	0.920244	0.773328	0.791425	0.783913	0.525335
0.670386	0.77312	0.681886	0.665203	0.769799	0.687965	0.597068	0.68876
0.705151	0.463328	0.463265	0.334544	0.234579	0.446	0.397861	0.50978
0.65285	0.758652	0.746507	0.490533	0.548439	0.496233	0.586723	0.501185
0.761885	0.758931	0.71432	0.756124	0.714756	0.846645	0.781615	0.731868
0.634547	0.647065	0.698593	0.703135	0.796288	0.755228	0.766163	0.843481

## Sheet: Figure_4e
Figure 4e
D1_regression_best_N_neurons_onsets_early
0.132449	0.241877	0.318343	0.440829	0.559937	0.631515	0.530991
0.500426	0.536843	0.65836	0.723187	0.770366	0.804267	0.762875
0.593288	0.71198	0.758078	0.854974	0.88122	0.92101	0.879456
0.318362	0.541883	0.651383	0.749747	0.796117	0.849276	0.816217
0.233809	0.261279	0.349652	0.398534	0.472394	0.533793	0.382064
0.339409	0.373594	0.421424	0.509778	0.556687	0.624094	0.587797
D1_regression_best_N_neurons_onsets_late
0.249571	0.268757	0.378848	0.450408	0.503648	0.605294	0.551243
0.5081	0.614423	0.704613	0.78224	0.83657	0.868828	0.853816
0.629047	0.656914	0.72982	0.820217	0.838081	0.866293	0.835019
0.64428	0.71961	0.752829	0.786263	0.816368	0.848921	0.829301
0.37666	0.496094	0.620949	0.717026	0.766934	0.797161	0.675388
0.145146	0.173816	0.244995	0.294927	0.38483	0.434228	0.409189

## Sheet: Figure_4f
Figure 4f
D1_regression_best_N_neurons_offsets_early
0.376047	0.4399	0.522088	0.624873	0.674369	0.740026	0.684086
0.390392	0.46232	0.58664	0.655383	0.689553	0.741359	0.720258
0.213801	0.460533	0.599163	0.690604	0.739993	0.799727	0.720614
0.231861	0.380988	0.48804	0.586629	0.689311	0.735078	0.668737
0.205898	0.243249	0.442107	0.52832	0.60164	0.649457	0.593801
0.113166	0.180074	0.287675	0.377045	0.451525	0.497407	0.483993
D1_regression_best_N_neurons_offsets_late
0.312213	0.500696	0.582256	0.788019	0.835602	0.876635	0.853635
0.341388	0.434023	0.568385	0.683855	0.759598	0.799667	0.765059
0.28721	0.469963	0.609604	0.693456	0.724803	0.776131	0.726733
0.47491	0.6003	0.651885	0.737316	0.78455	0.820596	0.789484
0.355258	0.419106	0.503617	0.61506	0.682816	0.725851	0.656839
0.154224	0.249844	0.327211	0.364327	0.401273	0.467484	0.435595

## Sheet: Figure_4g
Figure 4g
A2a_regression_best_N_neurons_onsets_early
0.348419	0.40669	0.535148	0.590177	0.668167	0.700003	0.583426
0.402308	0.467622	0.557436	0.595409	0.655602	0.681307	0.661583
0.357199	0.395961	0.578614	0.624231	0.686289	0.724425	0.684012
0.221618	0.310109	0.404487	0.499032	0.574407	0.605521	0.576546
0.355803	0.506615	0.603044	0.688347	0.7467	0.772571	0.743569
0.103213	0.206218	0.254079	0.370805	0.487975	0.562992	0.552064
A2a_regression_best_N_neurons_onsets_late
0.57807	0.622672	0.648294	0.687531	0.734634	0.752019	0.709724
0.273028	0.387502	0.554659	0.632693	0.690401	0.723147	0.689689
0.219821	0.372373	0.417433	0.512682	0.575316	0.610816	0.561072
0.214275	0.354997	0.401831	0.489009	0.573102	0.619339	0.576796
0.604818	0.679332	0.755644	0.801524	0.861501	0.879834	0.880331
0.444677	0.624065	0.719294	0.783478	0.825526	0.851735	0.823964

## Sheet: Figure_4h
Figure 4h
A2a_regression_best_N_neurons_offsets_early
0.376047	0.4399	0.522088	0.624873	0.674369	0.740026	0.684086
0.390392	0.46232	0.58664	0.655383	0.689553	0.741359	0.720258
0.213801	0.460533	0.599163	0.690604	0.739993	0.799727	0.720614
0.231861	0.380988	0.48804	0.586629	0.689311	0.735078	0.668737
0.205898	0.243249	0.442107	0.52832	0.60164	0.649457	0.593801
0.113166	0.180074	0.287675	0.377045	0.451525	0.497407	0.483993
A2a_regression_best_N_neurons_offsets_late
0.312213	0.500696	0.582256	0.788019	0.835602	0.876635	0.853635
0.341388	0.434023	0.568385	0.683855	0.759598	0.799667	0.765059
0.28721	0.469963	0.609604	0.693456	0.724803	0.776131	0.726733
0.47491	0.6003	0.651885	0.737316	0.78455	0.820596	0.789484
0.355258	0.419106	0.503617	0.61506	0.682816	0.725851	0.656839
0.154224	0.249844	0.327211	0.364327	0.401273	0.467484	0.435595

## Sheet: Figure_4i
Figure 4i
D1_efficiencies_onset									D1_efficiencies_onset_early			D1_efficiencies_onset_late
0.000637724	0.00593624	0.00498275	0.00502009	0.00306524	0.00289389	0.00549343	0.00604121		0.00328698			0.00576732
0.010954	0.0211293	0.0249244	0.0961978	0.102158	0.0661878	0.0503559	0.0117456		0.0160417			0.0310508
0.0079787	0.0105757	0.0147191	0.0143864	0.0108521	0.0219143	0.0327379	0.0301339		0.00927719			0.0314359
0.00915973	0.00478063	0.0104855	0.0503351	0.0157208	0.0149344	0.0188564	0.0238101		0.00697018			0.0213333
0.00449861	0.00237752	0.0853722	0.0282813	0.0354433	0.0374155	0.0467154	0.0165377		0.00343807			0.0316265
0.0188448	0.0176368	0.0152573	0.0275211	0.000597766	0.020963	0.0472622	0.0189135		0.0182408			0.0330878

## Sheet: Figure_4j
Figure 4j
D1_efficiencies_offset									D1_efficiencies_offset_early			D1_efficiencies_offset_late
0.00682902	0.00413268	0.00475792	0.00495232	0.00194137	0.0046111	0.00537485	0.00428158		0.00548085			0.00482821
0.0115504	0.0274973	0.0229399	0.0340879	0.0288091	0.0274995	0.0308285	0.0164926		0.0195238			0.0236606
0.00839137	0.00623429	0.00641006	0.00709348	0.00746462	0.00923131	0.0103046	0.0116956		0.00731283			0.0110001
0.00473719	0.00821598	0.00787366	0.0175394	0.0262649	0.0226888	0.0190145	0.0218383		0.00647659			0.0204264
0.00655458	0.0069719	0.0308701	0.0243816	0.0160622	0.0382756	0.0520661	0.0174967		0.00676324			0.0347814
0.0294669	0.0118113	0.0199205	0.0616022	0.00401769	0.0233986	0.0399222	0.0194295		0.0206391			0.0296758

[truncated: 2 more sheets: Figure_4k, Figure_4l]
