# Supplementary material for: Refinement of efficient encodings of movement in the dorsolateral striatum throughout learning
Source: Cell Rep. Author manuscript; Available in PMC 2025 Nov 6. (PMC12590872; doi:10.1016/j.celrep.2025.116229)
Supplement: 8 [file NIHMS2113399-supplement-8.xlsx]

## Sheet: Figure_4a
Figure 4a
D1_event_rate_vs_running_raw_early
0.00705901	0.00686382	0.00712806	0.0103167	0.0167346	0.0195318	0.0230345	0.0232793	0.0233447	0.0269512	0.0275466	0.032829
0.00628651	0.00635155	0.00646108	0.0079131	0.0119452	0.0165887	0.012448	0.0109234	0.0133983	0.0116003	0.0118957	0.0135055
0.0115894	0.0116825	0.0125834	0.0179047	0.0253396	0.0245849	0.0272435	0.0353334	0.0385152	0.0435129	0.0401869	0.0404793
0.0112911	0.0114434	0.0125421	0.0154564	0.0219095	0.0254815	0.0211895	0.0250547	0.0296917	0.0284427	0.0275594	0.0293895
0.0110659	0.0115461	0.0120675	0.0159263	0.0231978	0.0205248	0.0232608	0.0301067	0.0374872	0.0300076	0.0278524	0.0282148
0.00597518	0.00584028	0.00639358	0.00627817	0.00618942	0.00686297	0.00653228	0.00874898	0.00640754	0.00711796	0.0067846	0.0078064
D1_event_rate_vs_running_raw_late
0.0101	0.0100204	0.0103662	0.01208	0.0154032	0.018421	0.0259569	0.0343456	0.0398736	0.0467641	0.0546264	0.0582438
0.0180038	0.0175538	0.0176475	0.0189821	0.0209881	0.0206021	0.0207134	0.0215828	0.0220111	0.0226265	0.0242184	0.0225142
0.0163437	0.0163505	0.0170387	0.019517	0.022943	0.0239168	0.0247612	0.0259892	0.0288201	0.0292938	0.0274816	0.0296178
0.00753225	0.00758362	0.0080628	0.00925512	0.0108855	0.0108416	0.0110141	0.0110124	0.0118523	0.0133237	0.0149887	0.0154776
0.00705022	0.00735967	0.00833258	0.0111098	0.0209711	0.028942	0.0176104	0.0176832	0.0257119	0.0204616	0.0235817	0.0152511
0.00961856	0.00975491	0.00973577	0.0103067	0.0110036	0.0127208	0.0131832	0.0136895	0.0128889	0.013089	0.0141564	0.0124921

## Sheet: Figure_4b
Figure 4b
A2a_event_rate_vs_running_raw_early
0.0141957	0.0149981	0.018014	0.0349501	0.0763337	0.0774346	0.0791837	0.0837905	0.0861348	0.0961599	0.0916624	0.10263
0.011749	0.0120812	0.0152089	0.0207409	0.0282393	0.0336295	0.0348306	0.038395	0.0419284	0.0412029	0.0394234	0.0401322
0.0121975	0.0118745	0.0128918	0.0138896	0.0157612	0.0159729	0.0176955	0.0209094	0.0201256	0.019473	0.0194936	0.0219901
0.031763	0.0329799	0.0361103	0.0439813	0.0451616	0.048077	0.0452652	0.0557454	0.05484	0.0529292	0.0535888	0.0538231
0.0346309	0.034931	0.0353198	0.0378367	0.0407398	0.0428958	0.0466877	0.0494888	0.0505648	0.0526693	0.0551478	0.0558664
0.0158857	0.0168183	0.0169227	0.0182207	0.0217737	0.0239929	0.025199	0.026354	0.0257321	0.0287691	0.0305465	0.0333884
A2a_event_rate_vs_running_raw_late
0.0206809	0.0206944	0.0227978	0.0282257	0.0313752	0.0290066	0.0304735	0.0389277	0.0476229	0.0540061	0.0563312	0.0517854
0.0185084	0.0189361	0.0197234	0.0217749	0.0222154	0.0253174	0.0238488	0.0260613	0.0244932	0.0238573	0.0231	0.0241179
0.0186771	0.0190497	0.0176693	0.0166257	0.0159466	0.0154808	0.0157313	0.0168611	0.0162852	0.0166086	0.0172866	0.016777
0.0258091	0.0268655	0.0290342	0.0307369	0.0305753	0.0315784	0.0327593	0.0312	0.0320851	0.0319425	0.0310868	0.0322054
0.0316838	0.0316921	0.0327084	0.0344381	0.0373066	0.0392326	0.0410672	0.0421385	0.0454071	0.0471826	0.0529948	0.0504314
0.0119954	0.0120768	0.0127436	0.0134542	0.0135874	0.0142236	0.0148506	0.0148275	0.0154655	0.015072	0.0150529	0.0152018
