# Supplementary material for: Refinement of efficient encodings of movement in the dorsolateral striatum throughout learning
Source: Cell Rep. Author manuscript; Available in PMC 2025 Nov 6. (PMC12590872; doi:10.1016/j.celrep.2025.116229)
Supplement: 9 [file NIHMS2113399-supplement-9.xlsx]

## Sheet: Figure_5ab
Figure 5ab
D1_onset_bout_to_bout_activations
0.412154	0.40303	0.283302	0.31427	0.217074	0.284632	0.236215	0.34533
0.291567	0.440776	0.273053	0.361716	0.180347	0.230467	0.250298	0.170301
0.233364	0.277953	0.364392	0.115873	0.225874	0.15876	0.18864	0.216022
0.268838	0.226314	0.328199	0.282041	0.231446	0.250704	0.204332	0.230001
0.433351	0.244123	0.348838	0.158698	0.244735	0.217565	0.204519	0.127752
0.216449	0.245652	0.312039	0.146628	0.157927	0.187067	0.221517	0.222375
0.334314	0.267654	0.127085	0.186941	0.150651	0.214493	0.218254	0.22069
0.335152	0.328912	0.299611	0.173128	0.155075	0.162152	0.173609	0.151105
D1_onset_bout_to_bout_activations_mean
0.315649	0.304302	0.292065	0.217412	0.195391	0.21323	0.212173	0.210447

## Sheet: Figure_5cd
Figure 5cd
D1_offset_bout_to_bout_activations
0.454196	0.32468	0.42663	0.319419	0.437526	0.406943	0.358172	0.533223
0.364477	0.412025	0.449998	0.453421	0.416799	0.403132	0.273109	0.376248
0.342671	0.408923	0.38195	0.405293	0.346476	0.365282	0.442504	0.383243
0.342219	0.312327	0.362547	0.45972	0.332256	0.371355	0.478445	0.379608
0.333617	0.363494	0.41917	0.335635	0.424807	0.376605	0.436227	0.417893
0.194542	0.413031	0.344912	0.506774	0.347052	0.368107	0.395441	0.411901
0.306822	0.298384	0.300681	0.404297	0.396207	0.385732	0.391878	0.31088
0.396732	0.301378	0.250267	0.447067	0.345848	0.368644	0.349008	0.278125
D1_offset_bout_to_bout_activations_mean
0.34191	0.35428	0.367019	0.416453	0.380871	0.380725	0.390598	0.38639

## Sheet: Figure_5ef
Figure 5ef
A2a_onset_bout_to_bout_activations
0.469573	0.324965	0.293104	0.340363	0.346946	0.340142	0.199508	0.256796
0.4415	0.347189	0.291299	0.381875	0.181933	0.315343	0.325187	0.278292
0.309833	0.208546	0.388095	0.221912	0.309285	0.272215	0.196544	0.209709
0.378298	0.262481	0.424767	0.474657	0.280609	0.298092	0.228006	0.21752
0.442807	0.277977	0.215842	0.259114	0.270738	0.183613	0.225347	0.193787
0.250181	0.289249	0.249562	0.316477	0.236385	0.26218	0.173612	0.327014
0.313627	0.220025	0.241479	0.229734	0.237557	0.158798	0.169331	0.2592
0.211745	0.285326	0.226522	0.222066	0.316987	0.198799	0.183948	0.204521
A2a_onset_bout_to_bout_activations_mean
0.352196	0.27697	0.291334	0.305775	0.272555	0.253648	0.212685	0.243355

## Sheet: Figure_5gh
Figure 5gh
A2a_offset_bout_to_bout_activations
0.466306	0.503558	0.465539	0.407165	0.411544	0.562162	0.48763	0.528763
0.338023	0.33646	0.481367	0.441384	0.36987	0.475698	0.362771	0.449431
0.393693	0.314712	0.329951	0.444627	0.430612	0.32225	0.362137	0.32587
0.448377	0.349096	0.206971	0.285917	0.329524	0.305951	0.305344	0.254974
0.258881	0.246476	0.225115	0.326476	0.301111	0.287364	0.247755	0.31846
0.282218	0.255112	0.334166	0.322505	0.300854	0.371871	0.267965	0.362784
0.264446	0.334264	0.337667	0.416105	0.271616	0.467119	0.370774	0.303507
0.359298	0.342732	0.257148	0.288974	0.33882	0.294852	0.288644	0.223461
A2a_offset_bout_to_bout_activations_mean
0.351405	0.335301	0.32974	0.366644	0.344244	0.385908	0.336628	0.345906
