# Supplementary material for: Refinement of efficient encodings of movement in the dorsolateral striatum throughout learning
Source: Cell Rep. Author manuscript; Available in PMC 2025 Nov 6. (PMC12590872; doi:10.1016/j.celrep.2025.116229)
Supplement: 10 [file NIHMS2113399-supplement-10.xlsx]

## Sheet: Figure_S7a
Figure S7a
D1_onset_reactivation_obs			D1_onset_reactivation_shuff
0.0909091			0.162
0.323529			0.24
0.255319			0.313872
0.342105			0.459211
0.222222			0.129037
0.16129			0.0995806

## Sheet: Figure_S7b
Figure S7b
D1_offset_reactivation_obs			D1_offset_reactivation_shuff
0.307692			0.310769
0.222222			0.154667
0.2			0.299
0.294118			0.310265
0.666667			0.357333
0.387097			0.243161

## Sheet: Figure_S7c
Figure S7c
A2a_onset_reactivation_obs			A2a_onset_reactivation_shuff
0.4			0.2643
0.266667			0.1438
0.461538			0.188154
0.266667			0.276133
0.333333			0.1025
0.102564			0.0929231

## Sheet: Figure_S7d
Figure S7d
A2a_offset_reactivation_obs			A2a_offset_reactivation_shuff
0			0.222143
0.105263			0.126368
0.133333			0.222467
0			0.156857
0.469388			0.412327
0.56			0.45828
