# Supplementary material for: Refinement of efficient encodings of movement in the dorsolateral striatum throughout learning
Source: Cell Rep. Author manuscript; Available in PMC 2025 Nov 6. (PMC12590872; doi:10.1016/j.celrep.2025.116229)
Supplement: 11 [file NIHMS2113399-supplement-11.xlsx]

## Sheet: Figure_S8a
Figure S8a
licks_over_days
0	35	0	61	37	88	661	549
30	1	275	907	1053	1025	747	837
46	215	6	5	16	467	353	558
209	0	136	407	502	236	289	442
0	64	0	141	515	603	82	365
1735	1113	620	707	500	924	500	873
10	6	359	710	890	1095	1061	1088
71	730	1378	1420	1420	1989	2331	3022
839	959	464	333	2035	2323	1533	2879
474	993	981	1153	1614	1722	1029	2069
1482	1118	2063	2138	2526	1635	1654	1846
2274	2326	2582	1740	1425	993	657	1525

## Sheet: Figure_S8b
Figure S8b
D1_lick_activations
nan	nan	nan	0.0292887	0.0825688	0.0436893	0.0189573	0.00896861
0.0944444	nan	0.0941176	0.05	0.0319149	0.0291262	0.0427807	0.0574713
0.0852273	0.026455	nan	nan	nan	0.0284091	0.0931373	0.0788177
0.148148	nan	0.12931	0.0119048	0.0362903	0.0547945	0.0599078	0.00952381
nan	0.0588235	nan	0.10274	0.0888889	0.0603448	0.0218978	0.0078125
0	0	0	0	0	0	0	0

## Sheet: Figure_S8c
Figure S8c
A2a_lick_activations
nan	nan	0.0763359	0.0608108	0.0930233	0.0294118	0.0409836	0.172414
0.103093	0.0841121	0.039604	0.0686275	0.0258621	0.0254237	0.0185185	0.0505051
0.0673077	0.01	0.00952381	0	0	0	0	0
0.165049	0.102041	0.0660377	0.0267857	0.0454545	0.0545455	0.0560748	0.0106383
0.108911	0.134021	0.0526316	0.07	0.0510204	0.132653	0.174419	0.116279
0	0	0	0.0104167	0	0	0.00534759	0
